# Supplementary material for: Effects of land cover and protected areas on flying insect diversity
Source: Conserv Biol. 2024 Dec 4;39(4):e14425. doi: 10.1111/cobi.14425 (PMC12309638; doi:10.1111/cobi.14425)
Supplement: Supplementary file 1 — Supporting information [file COBI-39-e14425-s006.xlsx]

## Sheet: Site characteristics
trap	WGS84.Y	WGS84.X	temp.curr.2019	temp.curr.2020	precip.curr.2019	precip.curr.2020	humid.curr.2019	humid.curr.2020	temp.delta.2019	temp.delta.2020	precip.delta.2019	precip.delta.2020	humid.delta.2019	humid.delta.2020	temp.apr.prev.2019	temp.apr.prev.2020	precip.apr.prev.2019	precip.apr.prev.2020	humid.apr.prev.2019	humid.apr.prev.2020	forest.50.2019	forest.50.2020	forest.1000.2019	forest.1000.2020	lowveg.50.2019	lowveg.50.2020	lowveg.1000.2019	lowveg.1000.2020	urban.50.2019	urban.50.2020	urban.1000.2019	urban.1000.2020	bare.50.2019	bare.50.2020	bare.1000.2019	bare.1000.2020	ag.50.2019	ag.50.2020	ag.1000.2019	ag.1000.2020	prot	prot.note
Bio-Hai_HEG-19	51.0734	10.4734	16.3332	15.1425	1.53284	2.13373	68.5097	68.2517	0.792635	0.216483	-0.660116	0.0203202	-4.88278	-4.39242	4.08811	0.298	-7.34	-17.96	-2.81546	-3.57522	0	0	0.423179	0.43572	1	1	0.529841	0.526021	0	0	0.00117771	0.00388325	0	0	0.00012732	0.000891237	0	0	0.0456441	0.0334532	More	national park
Bio-Hai_HEW-42	51.0699	10.2735	16.3833	15.2211	1.59815	1.7856	69.4223	68.3193	0.796561	0.239796	-0.556435	-0.280607	-4.30657	-4.57859	4.065	0.454111	-5.55333	-12.8467	-2.23476	-3.74243	0.950617	0.864198	0.610756	0.640127	0.0246914	0	0.208624	0.222243	0.0246914	0.135802	0.0684805	0.0685123	0	0	0.00397772	0.00477327	0	0	0.0928878	0.0507239	More	nature reserve
Bio-Sch-Alb_AEG-50	48.4058	9.46776	14.5742	14.4836	3.24087	2.44481	74.5154	72.4283	0.456338	0.404303	0.198995	-0.589518	-0.243792	-2.30402	4.346	0.602444	-48.6633	-21.1367	-9.73672	0.208004	0	0	0.36063	0.397486	1	1	0.492934	0.408593	0	0	0.0478039	0.058816	0	0	0.0178867	0.0422024	0	0	0.0806174	0.0927116	Less	zone 3 biosphere
Bio-Sch-Alb_AEW-06	48.3941	9.44653	14.5742	14.4836	3.23409	2.44481	74.5154	72.4283	0.456338	0.404303	0.188363	-0.594468	-0.243792	-2.30402	4.346	0.602444	-48.78	-20.91	-9.73672	0.208004	1	1	0.703028	0.718407	0	0	0.272805	0.161461	0	0	0.00452128	0.00856497	0	0	0.00455312	0.00799185	0	0	0.0150922	0.103544	Less	landscape protection area
BR-FLE_Lh-01	53.2047	11.0309	NA	15.9163	NA	1.46204	NA	69.1352	NA	0.0844305	NA	-0.478739	NA	-3.49667	NA	1.13333	NA	-15.37	NA	-9.37888	NA	0	NA	0.51103	NA	1	NA	0.271686	NA	0	NA	0.0511857	NA	0	NA	0.0354289	NA	0	NA	0.122394	More	zone 2 biosphere
BR-FLE_Rb-01	53.0842	11.1202	NA	15.9705	NA	1.38548	NA	68.8385	NA	0.103428	NA	-0.455304	NA	-3.73136	NA	1.05722	NA	-14.1	NA	-9.73996	NA	0	NA	0.134292	NA	0	NA	0.151413	NA	0.2625	NA	0.00868763	NA	0.0375	NA	0.0174071	NA	0.7	NA	0.6882	Unprotected	only a 'Special Protection Area (Birds Directive)'
BR-OHT_AL-2	51.34	14.6348	17.1044	16.3588	1.97798	2.08695	66.3218	67.9675	1.12467	0.329331	-0.171635	-0.0985494	-4.93071	-3.10312	4.33078	1.01878	-5.19333	-17.7533	-1.78681	-8.45844	0.189873	0.367089	0.484418	0.490116	0.810127	0.443038	0.323285	0.261722	0	0.0632911	0.0413815	0.023492	0	0.126582	0.0478752	0.0622951	0	0	0.0925991	0.15639	Less	zone 3 biosphere
BR-OHT_GL-1	51.3466	14.576	17.1456	16.4075	1.78869	1.88214	66.2142	67.8479	1.13011	0.344929	-0.218384	-0.156956	-4.69567	-2.89513	4.31011	1.00556	-4.57667	-16.1233	-1.48497	-8.13677	0.0126582	0.101266	0.329185	0.389948	0.987342	0.898734	0.490562	0.483878	0	0	0.0509597	0.0395964	0	0	0.0582805	0.0391826	0	0	0.0671611	0.0445619	Less	zone 3 biosphere
BR-OHT_TG-3	51.3505	14.6649	17.1333	16.3651	1.9625	2.09469	66.2348	67.8813	1.11465	0.296817	-0.161389	-0.0658986	-5.06193	-3.21558	4.30578	1.04122	-6.44667	-18.0267	-1.78039	-8.83077	0.772152	0.101266	0.564052	0.52047	0.0506329	0	0.0591175	0.070992	0	0	0.0026423	0.00302432	0	0	0.00588947	9.55049e-05	0	0.696203	0	0.0127977	More	zone 2 biosphere
BR-Rhon_Abstroda-1	50.5128	9.93177	NA	14.903	NA	2.33442	NA	65.228	NA	0.735475	NA	-0.542595	NA	-6.95395	NA	1.28189	NA	-20.9467	NA	-6.47054	NA	0.24359	NA	0.434069	NA	0.75641	NA	0.49556	NA	0	NA	0.0213565	NA	0	NA	0.00197333	NA	0	NA	0.0470416	Less	landscape protection area
BR-Rhon_Melperts-2	50.5091	10.0317	NA	13.8776	NA	1.97338	NA	67.3588	NA	0.773838	NA	-0.795755	NA	-7.04635	NA	1.29678	NA	-26.4933	NA	-7.10528	NA	0.2	NA	0.33674	NA	0.8	NA	0.621617	NA	0	NA	0.00308819	NA	0	NA	0.00095511	NA	0	NA	0.0375995	Less	landscape protection area
BR-Rhon_Mittelaschenbach-4	50.6571	9.8404	NA	15.4055	NA	1.84026	NA	67.2932	NA	0.436182	NA	-0.470892	NA	-5.37424	NA	1.095	NA	-17.18	NA	-5.25781	NA	0.294872	NA	0.667165	NA	0.705128	NA	0.16075	NA	0	NA	0.0666688	NA	0	NA	0.0395746	NA	0	NA	0.063867	Less	landscape protection area
BR-Rhon_Schenklengsfeld-3	50.8423	9.88514	NA	15.1952	NA	1.72662	NA	68.1346	NA	0.37297	NA	-0.624306	NA	-5.27712	NA	1.05122	NA	-14.8333	NA	-5.44746	NA	0.884615	NA	0.864102	NA	0.115385	NA	0.0540283	NA	0	NA	0.00175003	NA	0	NA	0.0160048	NA	0	NA	0.0641148	Less	landscape protection area
BR-SCH_Db-01	53.3352	11.051	NA	15.9892	NA	1.34836	NA	69.0378	NA	0.177597	NA	-0.572044	NA	-3.71965	NA	1.22156	NA	-20.4733	NA	-9.02516	NA	0	NA	0.406571	NA	0.220779	NA	0.0972014	NA	0	NA	0.00369321	NA	0.12987	NA	0.270687	NA	0.649351	NA	0.221847	Less	zone 3 biosphere
BR-SCH_Kb-01	53.4648	10.4641	NA	15.5881	NA	1.61014	NA	70.3601	NA	0.065241	NA	-0.589458	NA	-3.66469	NA	1.03633	NA	-19.8033	NA	-8.01509	NA	0	NA	0.172723	NA	0.592593	NA	0.259817	NA	0.37037	NA	0.0701648	NA	0.037037	NA	0.0393623	NA	0	NA	0.457424	Unprotected	no protection
BSG-SW_Atzenbach	47.6602	7.87107	NA	15.9405	NA	2.55627	NA	68.1262	NA	1.6773	NA	-0.996331	NA	-6.48551	NA	0.224	NA	-14.7567	NA	0.814862	NA	0.0384615	NA	0.318797	NA	0.961538	NA	0.502276	NA	0	NA	0.0267707	NA	0	NA	0.0169346	NA	0	NA	0.135222	Less	zone 3 biosphere
BSG-SW_Kurnberg	47.7163	7.86839	NA	15.53	NA	2.71429	NA	67.8765	NA	1.73413	NA	-1.0936	NA	-7.18996	NA	0.315667	NA	-18.06	NA	0.173964	NA	0.0131579	NA	0.611525	NA	0.197368	NA	0.242916	NA	0.0263158	NA	0.116364	NA	0.0263158	NA	0.0184655	NA	0.736842	NA	0.00846864	Unprotected	no protection
BSG-SW_Wittenschwand	47.7254	8.09499	NA	14.6217	NA	2.7869	NA	67.4506	NA	1.89796	NA	-0.925225	NA	-9.03518	NA	0.754667	NA	-24.6267	NA	-2.52344	NA	0.818182	NA	0.652891	NA	0.181818	NA	0.290627	NA	0	NA	0.042919	NA	0	NA	0.0135634	NA	0	NA	0	Less	zone 3 biosphere
FFM_FFM-WiGa	50.1708	8.63144	NA	18.3485	NA	1.36169	NA	60.3083	NA	0.538364	NA	-0.581887	NA	-4.92237	NA	0.661667	NA	-11.28	NA	-1.41477	NA	0.1125	NA	0.0958534	NA	0.675	NA	0.28756	NA	0.0875	NA	0.561086	NA	0.125	NA	0.0437259	NA	0	NA	0.0117112	Unprotected	no protection
HTW_HTW-DD01	51.0097	13.8728	16.9893	16.6489	1.87679	2.08198	65.5668	65.7847	1.00536	0.29403	-0.445263	-0.304361	-4.62702	-3.58684	4.38278	1.07967	17.9567	-13.8933	-4.559	-8.04035	0.12987	0.12987	0.406736	0.381363	0.792208	0.792208	0.285378	0.310369	0.0779221	0.0779221	0.192862	0.205788	0	0	0.0148992	0.00996466	0	0	0.0352424	0.0268059	Less	landscape protection area
IGB_Mugg-1	52.4512	13.644	NA	17.397	NA	1.62186	NA	63.2448	NA	0.409879	NA	-0.250452	NA	-4.21343	NA	1.38022	NA	-17.5467	NA	-11.116	NA	0.24359	NA	0.419131	NA	0.24359	NA	0.076524	NA	0.512821	NA	0.254974	NA	0	NA	0.018176	NA	0	NA	0	Unprotected	no protection
IGB-Stechlin_Standort-D	53.1531	13.0695	NA	15.8818	NA	1.57987	NA	69.1416	NA	0.160909	NA	-0.349241	NA	-3.87142	NA	1.614	NA	-26.0967	NA	-13.2383	NA	0.696203	NA	0.946041	NA	0.303797	NA	0.0219654	NA	0	NA	0.0138796	NA	0	NA	0.00289689	NA	0	NA	0	More	nature reserve
IGB-Stechlin_Tradenluch-2	53.1559	13.0756	NA	16.4373	NA	1.63429	NA	70.2952	NA	0.151133	NA	-0.384025	NA	-3.09103	NA	1.614	NA	-26.0967	NA	-13.2383	NA	0.85	NA	0.966225	NA	0.15	NA	0.0213917	NA	0	NA	0.00576176	NA	0	NA	0.000318329	NA	0	NA	0.00471128	Less	landscape protection area
LCC_LCC-AWS-01	51.3772	12.28	17.731	17.0159	1.35964	1.34002	62.4411	63.243	1.05318	0.575881	-0.571222	-0.554879	-6.10262	-6.16963	3.85267	0.471333	-2.64667	-22.7733	-0.583787	-5.40921	0.0740741	0.0987654	0.39135	0.366781	0.876543	0.839506	0.284864	0.331137	0.0493827	0.0493827	0.138629	0.147985	0	0.0123457	0.00795621	0.0571256	0	0	0.172363	0.0910827	Less	landscape protection area
LCC_LCC-AWS-02	51.3759	12.2764	17.731	17.0159	1.35964	1.34002	62.4411	63.243	1.05318	0.575881	-0.571222	-0.554879	-6.10262	-6.16963	3.85267	0.471333	-2.64667	-22.7733	-0.583787	-5.40921	0.025641	0.025641	0.437866	0.42258	0.0128205	0.0897436	0.251083	0.286529	0.0384615	0.166667	0.0971656	0.104586	0.0384615	0.025641	0.0107325	0.0528344	0.884615	0.692308	0.197006	0.126178	Less	landscape protection area
LCC_LCC-LE	51.3674	12.3088	17.8285	17.0444	1.42532	1.31607	63.3934	63.6802	1.02743	0.501389	-0.539766	-0.608799	-5.22834	-5.51288	3.70167	0.394333	-2.69	-23.2433	1.06736	-3.90258	0.9375	0.9	0.685783	0.665192	0.0375	0.1	0.158684	0.204768	0.025	0	0.0805512	0.0804239	0	0	0.00365997	0.00445562	0	0	0.0380319	0.0117437	Less	landscape protection area
MV_ZI	54.425	12.6846	NA	15.2044	NA	2.67302	NA	76.0565	NA	0.059376	NA	0.685691	NA	-0.43071	NA	0.534333	NA	-19.8133	NA	-5.69051	NA	0	NA	0.282848	NA	0	NA	0.358799	NA	0	NA	0.0970957	NA	0	NA	0.0219094	NA	0	NA	0.0293612	More	national park
NP-BGD_Kuhroint-3	47.5702	12.9583	NA	13.8851	NA	6.561	NA	73.9488	NA	0.461637	NA	0.421575	NA	0.983578	NA	1.03811	NA	-37.7667	NA	-1.15112	NA	0.272727	NA	0.746403	NA	0.727273	NA	0.234817	NA	0	NA	0.00945378	NA	0	NA	0.00932646	NA	0	NA	0	More	national park
NP-BGD_Schapbach-1	47.5853	12.952	12.3648	11.4979	5.23814	6.61618	74.0444	76.2606	0.797852	0.434886	-1.17657	0.517138	-1.3422	1.51412	4.73611	0.859444	-60.8833	-36.9933	-11.8741	-0.70476	0.038961	0.207792	0.815693	0.861499	0.961039	0.792208	0.168327	0.120643	0	0	0.00967691	0.0132102	0	0	0.00630272	0.00464746	0	0	0	0	More	national park
NP-BGD_Stubenalm-2	47.5895	12.9365	15.2024	14.8374	5.40227	6.74331	73.5467	73.5693	0.723137	0.499019	-0.783394	0.609695	-0.0329105	0.526849	4.68	1.09467	-62.26	-35.7467	-9.22051	-1.33512	0.0759494	0.0759494	0.795422	0.800102	0.924051	0.924051	0.197797	0.193372	0	0	0.00417051	0.00515743	0	0	0.00261055	0.00136895	0	0	0	0	More	national park
NP-BODD_DO-1	54.477	12.5112	15.7673	15.0012	2.15974	2.38312	74.2606	75.4375	0.749313	-0.0589899	0.135134	0.360652	-2.02223	-0.869757	1.96467	0.683889	10.0967	-14.8167	2.24631	-6.06984	0.860759	0.468354	0.418367	0.360592	0.0886076	0.481013	0.0505173	0.0932357	0.0379747	0.0506329	0.0366704	0.0928537	0.0126582	0	0.190068	0.16925	0	0	0.0216139	0	More	national park
NP-BODD_Heidensee-3	54.438	12.4933	15.7485	14.9824	2.15584	2.35844	74.2406	75.4185	0.741596	-0.0666263	0.112854	0.317836	-2.02896	-0.872749	1.966	0.668889	10.2133	-13.8067	2.23641	-6.06631	0.846154	1	0.970654	0.983544	0.153846	0	0.015628	0.00935769	0	0	0	0	0	0	0	0	0	0	0.0137183	0.00709784	More	national park
NP-BODD_Lang-2	54.4418	12.4913	15.7673	15.0012	2.13247	2.35195	74.2606	75.4375	0.749313	-0.0589899	0.108589	0.33112	-2.02223	-0.869757	1.96467	0.683889	10.3267	-14.1	2.24631	-6.06984	1	1	0.895977	0.906099	0	0	0.0241915	0.0133372	0	0	0.00865801	0.0136873	0	0	0.0147059	0.00677998	0	0	0	0	More	national park
NP-BW_BER	48.8988	13.4434	14.3631	13.58	2.39855	3.01753	75.5336	77.8357	0.435498	-0.404768	-0.835298	-0.199861	-1.35095	1.0571	3.83733	1.10178	-40.4167	-39.9033	-6.80564	-9.24367	0.480519	0.506494	0.812289	0.79497	0	0	0.153741	0.151544	0	0	0.00241961	0.00216492	0	0	0.000764088	0.000541229	0.519481	0.493506	0.0307864	0.05078	More	national park
NP-BW_KOL	49.0546	13.2552	14.9774	14.3885	2.51007	3.48766	73.0504	74.226	0.76668	0.110141	-0.687557	0.296289	-3.2756	-1.93823	4.59733	1.70844	-34.8333	-48.7833	-9.98798	-12.4221	0.253333	0.173333	0.745177	0.665659	0	0	0.188483	0.227892	0	0	0.0483861	0.0539887	0	0	0.00627109	0.00795823	0.746667	0.826667	0.00913605	0.041733	More	national park
NP-Eifel_Dedenborn	50.5693	6.35958	14.3544	14.9612	2.49048	1.98052	70.7076	68.0372	0.366574	0.602364	-0.0120423	-0.530794	-3.76955	-6.1447	3.59356	0.651222	-15.4267	-20.06	-3.09005	-2.93978	1	1	0.821125	0.794448	0	0	0.140579	0.174195	0	0	0.0173177	0.0144208	0	0	0.00499793	0.0169357	0	0	0.0159806	0	More	national park
NP-Eifel_K7	50.6082	6.42319	14.9315	15.5739	2.28992	1.76039	69.205	66.271	0.456493	0.730505	0.00313708	-0.522499	-4.39792	-7.00448	3.71056	0.660667	-13.2633	-19.46	-3.55312	-3.21729	1	0.911392	0.75844	0.748735	0	0.0886076	0.0201725	0.0253269	0	0	0.00509084	0.00900442	0	0	0.00435903	0.00964078	0	0	0.0146362	0	More	national park
NP-Eifel_Klusenberg	50.5589	6.40346	14.3544	14.9612	2.48929	2.02338	70.7076	68.0372	0.366574	0.602364	0.109545	-0.37329	-3.76955	-6.1447	3.59356	0.651222	-18.2067	-14.1467	-3.09005	-2.93978	0.0641026	0	0.362985	0.360694	0.935897	1	0.499523	0.635996	0	0	0.000159134	0.000700191	0	0	0.00108211	0.0026098	0	0	0.136251	0	More	national park
NP-Eifel_Lohrbachskopf	50.5961	6.46404	14.3998	15.003	2.33111	1.8039	70.2932	67.8151	0.483661	0.720283	0.0262951	-0.511558	-4.1577	-6.35232	3.76778	0.721667	-12.4333	-14.6867	-4.16214	-3.31809	1	1	0.903514	0.873719	0	0	0.0544025	0.0863628	0	0	0.00178265	0.00203731	0	0	0.00203731	0.0117464	0	0	0.0126377	0	More	national park
NP-Eifel_Malsbenden	50.5798	6.46736	14.3998	15.003	2.19913	1.68961	70.2932	67.8151	0.483661	0.720283	0.0498967	-0.472794	-4.1577	-6.35232	3.76778	0.721667	-10.4	-13.92	-4.16214	-3.31809	1	1	0.850049	0.846293	0	0	0.109208	0.111405	0	0	0.0153738	0.0140688	0	0	0.00566572	0.00356495	0	0	0.0052201	0.0211669	More	national park
NP-Eifel_Musaulsberg	50.5401	6.3802	13.5417	14.1442	2.56369	2.15195	72.468	70.014	0.331444	0.569394	0.0371164	-0.39488	-3.2196	-5.4042	3.554	0.758111	-17.7333	-17.73	-3.11156	-3.22267	0	0	0.407975	0.408261	0	0.848101	0.15854	0.514029	0	0	0.000541419	0.00101914	0	0	0.00121023	0.00187904	1	0.151899	0.431733	0.0748113	More	national park
NP-Harz_NP-Hz-Bro	51.7982	10.6174	12.2217	11.6905	2.83567	3.06791	72.6203	72.8192	1.00293	0.453471	-1.41782	-1.14237	-6.93261	-6.68077	4.41033	1.13867	-21.1667	-39.2533	-4.62931	-9.49921	0	0.35443	0.381324	0.819726	0.860759	0.443038	0.4965	0.133344	0.113924	0	0.113681	0.0194082	0.0253165	0.202532	0.00804963	0.027426	0	0	0	0	More	national park
NP-Harz_NP-Hz-Bu	51.8801	10.6553	15.5053	15.2115	2.06982	1.36494	67.4288	66.9627	0.842283	0.46103	-0.207958	-0.907105	-5.33207	-5.67722	4.10644	0.412444	8.05667	-17.7433	-2.36537	-4.77609	1	1	0.938254	0.919921	0	0	0.056208	0.0577994	0	0	0.00044559	0.000381934	0	0	0.000954836	0.0192559	0	0	0.00413762	0.00264171	More	national park
NP-Harz_NP-Hz-Fi	51.7924	10.5155	12.8216	12.4564	2.68387	2.53117	71.4825	71.8183	0.894519	0.436889	-0.962802	-1.13724	-6.7328	-6.28959	4.28222	1.056	-8.82333	-29.9533	-3.6591	-9.58406	0.921053	0.868421	0.70801	0.840157	0.0789474	0.0263158	0.218643	0.0495034	0	0	0.0119063	0.00913664	0	0.105263	0.0253725	0.0993888	0	0	0.036069	0.00181459	More	national park
NP-Harz_NP-Hz-KS	51.7499	10.5269	NA	12.5261	NA	2.53312	NA	71.529	NA	0.46503	NA	-0.949509	NA	-6.30215	NA	1.07856	NA	-34.77	NA	-9.51887	NA	0.907895	NA	0.67625	NA	0.0921053	NA	0.0660299	NA	0	NA	0.0110793	NA	0	NA	0.177459	NA	0	NA	0.06915	More	national park
NP-HH_Abentheuer-1	49.6521	7.09057	14.9803	15.8536	1.85742	1.35093	66.6046	64.0791	0.859711	1.2788	-0.530698	-1.07988	-7.10897	-9.24286	3.99144	0.470556	-27.57	-5.79667	-5.85363	-2.86299	0.615385	0.884615	0.742264	0.760251	0.384615	0.115385	0.126194	0.110404	0	0	0.0509041	0.0509996	0	0	0.0109194	0.00668534	0	0	0.0697186	0.0716605	More	national park
NP-HH_Bunker-2	49.702	7.09025	14.285	15.0959	2.01061	1.65172	67.3538	65.0273	0.877102	1.23799	-0.708454	-1.09371	-7.316	-9.22935	4.14467	0.546889	-35.39	0.0166664	-6.93269	-3.66758	0.925	0.9625	0.866367	0.888942	0.075	0.0375	0.0904894	0.079027	0	0	0.0209507	0.0192951	0	0	0.0210144	0.012736	0	0	0.00117808	0	More	national park
NP-HH_Erbeskopf-4	49.7286	7.09409	14.285	15.0959	2.04669	1.67451	67.3538	65.0273	0.877102	1.23799	-0.636035	-1.0282	-7.316	-9.22935	4.14467	0.546889	-32.48	4.09	-6.93269	-3.66758	0.987179	0.935897	0.796912	0.831545	0.0128205	0.0641026	0.123317	0.0791023	0	0	0.00910393	0.0100271	0	0	0.0129874	0.0134331	0	0	0.0576795	0.0658921	More	national park
NP-HH_Wildwiese-Thranenweiher-3	49.7081	7.10412	14.285	15.0959	2.00235	1.6498	67.3538	65.0273	0.877102	1.23799	-0.708907	-1.08246	-7.316	-9.22935	4.14467	0.546889	-34.9933	0.343334	-6.93269	-3.66758	0.2375	0.3875	0.851065	0.877065	0.7625	0.6125	0.107055	0.100754	0	0	0.00528276	0.00531458	0	0	0.0144162	0.0168666	0	0	0.0221494	0	More	national park
NP-JAS_Fahrn-2	54.5462	13.6594	15.2828	14.7074	1.87019	1.97873	76.4149	76.5023	0.844232	0.204171	-0.260293	-0.136421	-2.07059	-2.04463	1.94678	0.707111	14.6967	-22.3233	1.22856	-4.97088	1	1	0.981158	0.990038	0	0	0.0183329	0.00973933	0	0	0.00044559	0	0	0	6.36557e-05	0.000190967	0	0	0	0	More	national park
NP-JAS_Goethe-1	54.5347	13.6553	15.2828	14.7074	1.85842	1.96218	76.4149	76.5023	0.844232	0.204171	-0.252586	-0.133187	-2.07059	-2.04463	1.94678	0.707111	14.8033	-21.6733	1.22856	-4.97088	1	1	0.953439	0.959072	0	0	0.039655	0.03765	0	0	0.00375545	0.00273702	0	0	0.00308711	0.000509214	0	0	0	0	More	national park
NP-JAS_Gumm-3	54.5554	13.5779	15.4653	14.8708	1.76055	1.95081	76.5328	76.7391	0.880076	0.224883	-0.268703	-0.0657445	-1.85236	-1.71656	1.85878	0.660222	13.4867	-21.13	1.96279	-4.78326	0.615385	0.628205	0.305609	0.308983	0.384615	0.320513	0.275688	0.30338	0	0.0512821	0.0401706	0.0474917	0	0	0.028807	0.00560224	0	0	0.349376	0.333906	Less	landscape protection area
NP-Kel_NP-Kel-01	51.1423	8.92874	14.8184	14.5371	1.92197	1.4315	71.8802	69.6185	0.79153	0.475513	-0.31757	-0.814574	-3.90065	-5.99904	4.15656	1.00633	-1.90333	-20.2033	-3.88027	-5.32066	0	0.0384615	0.809924	0.87668	0.512821	0.820513	0.169469	0.0859927	0	0	0.000828078	0.000573285	0.25641	0.141026	0.0128671	0.0228358	0.230769	0	0.00691127	0.0139181	More	national park
NP-Kel_NP-Kel-02	51.159	8.93955	15.1676	14.9073	1.91364	1.39492	71.6119	69.5484	0.712065	0.419323	-0.277777	-0.802897	-3.43123	-5.34046	3.94333	0.899222	-0.54	-20.2367	-2.52024	-4.63987	0.9875	0.9875	0.969661	0.984083	0.0125	0.0125	0.0286833	0.0131797	0	0	0.000477525	0.000159175	0	0	0.00117789	0.00257863	0	0	0	0	More	national park
NP-Kel_NP-Kel-03	51.1315	8.97643	14.6542	14.3602	1.97064	1.45806	72.2573	69.8975	0.784292	0.460001	-0.302888	-0.830747	-3.85107	-6.07375	4.21533	1.06489	-1.04667	-19.85	-4.0815	-5.9	0.962025	0.987342	0.960549	0.960135	0.0379747	0.0126582	0.0380819	0.0239445	0	0	6.36821e-05	0.000382093	0	0	0.00031841	0.00732344	0	0	0.000987073	0.00821499	More	national park
NP-Kel_NP-Kel-04	51.1551	8.99752	14.6542	14.3602	1.89528	1.35508	72.2573	69.8975	0.784292	0.460001	-0.235183	-0.796977	-3.85107	-6.07375	4.21533	1.06489	0.41	-19.44	-4.0815	-5.9	0.291139	0.329114	0.945318	0.945604	0.708861	0.670886	0.0544274	0.0497804	0	0	0	0	0	0	0.000254631	0.00461519	0	0	0	0	More	national park
NP-Nsw_NP-Nsw-01	53.5883	6.72314	15.4286	15.4003	1.84195	2.73204	74.7569	75.3193	0.64937	0.337983	-0.460358	0.336557	-3.40985	-2.84206	1.60289	0.859444	43.66	-12.7133	2.2263	-6.75091	0	0.226667	0.153726	0.144781	0.813333	0.653333	0.538535	0.516474	0.106667	0	0.0146436	0.0188139	0.08	0.12	0.163308	0.205138	0	0	0	0.0114921	More	national park
NP-Ode_AGG	53.1302	14.3597	17.2609	16.1758	1.2481	1.39221	67.0431	68.8426	1.2133	0.0617374	-0.607373	-0.447267	-5.53801	-3.6382	3.38489	1.03889	-10.1767	-20.3633	0.276382	-10.576	0.775	0.675	0.572101	0.279717	0.05	0.0625	0.246778	0.184272	0	0	0.00410553	0.00626969	0	0	0.00257789	0.0272111	0.175	0.2625	0.127367	0.459979	More	national park
NP-Ode_AGU	53.0621	14.3237	17.4722	16.3994	1.2887	1.27922	66.0888	68.0371	1.27589	0.143394	-0.583143	-0.572092	-5.94414	-3.89495	3.44289	0.992222	-11.4333	-20.6233	0.353298	-10.2894	0.1125	0	0.254687	0.110506	0.6625	0.6	0.372291	0.3594	0	0	0.0119036	0.0166778	0	0	0.0108851	0.0315096	0.225	0.4	0.30437	0.438079	More	national park
NP-SW_NP-SW-01	48.5103	8.21913	14.741	14.5399	4.46982	3.32771	71.6612	68.9941	0.905782	0.780691	0.108172	-1.02353	-3.36371	-5.48356	4.46144	0.326889	-66.32	-43.54	-8.36127	-0.274817	0.78481	0.886076	0.859508	0.877814	0.21519	0.113924	0.130591	0.109643	0	0	0.00932794	0.010092	0	0	0.000573048	0.00245137	0	0	0	0	More	national park
NP-SW_NP-SW-02	48.6885	8.24128	16.5719	16.5735	4.2778	2.76744	71.0965	66.725	0.660611	0.727357	0.0965818	-1.42358	-1.49088	-5.30949	3.94056	0.0851111	-56.1667	-25.56	-3.67148	1.71033	1	1	0.965534	0.95605	0	0	0.0287697	0.0385717	0	0	0.00544205	0.00483737	0	0	0.000254599	0.000541022	0	0	0	0	More	national park
NP-SW_NP-SW-03	48.6848	8.23553	16.5719	16.5735	4.2778	2.76744	71.0965	66.725	0.660611	0.727357	0.0965818	-1.42358	-1.49088	-5.30949	3.94056	0.0851111	-56.1667	-25.56	-3.67148	1.71033	1	1	0.964289	0.948725	0	0	0.0294726	0.0457048	0	0	0.00595181	0.00366021	0	0	0.000286451	0.000763869	0	0	0	0.0011458	More	national park
RMO-Br_A1-M6	50.1799	8.95835	17.6479	17.8915	1.69858	1.77857	66.4604	63.4946	0.610271	0.508687	-0.294681	-0.269934	-1.84501	-4.09596	3.59656	0.801222	27.9833	-16.08	-0.230226	-1.76332	0	0	0.133995	0.14157	0.525641	0.538462	0.13495	0.141857	0.0512821	0.025641	0.0304593	0.0330373	0.0512821	0.0512821	0.126198	0.109201	0.371795	0.384615	0.574079	0.57392	Unprotected	no protection
RMO-Bu_W2-M1	50.1416	8.98389	17.6479	17.9132	1.81444	1.77892	66.4604	63.4527	0.610271	0.53045	-0.100135	-0.176969	-1.84501	-4.13409	3.59656	0.801222	26.6333	-11.46	-0.230226	-1.76332	0.407407	0.45679	0.743668	0.791078	0.592593	0.54321	0.155816	0.119289	0	0	0.0700331	0.0650375	0	0	0.00353188	0.000827288	0	0	0.00496373	0	More	nature reserve
RMO-Ge_S5-M4	50.1984	9.18597	16.9962	17.1871	1.97296	1.95272	68.526	65.8974	0.783739	0.640912	-0.302442	-0.373486	-2.73164	-4.68309	3.95522	1.16133	28.3133	-22.4267	-1.3955	-4.06375	0.155844	0.194805	0.0753558	0.143517	0.181818	0.155844	0.249467	0.240489	0.662338	0.61039	0.578301	0.54847	0	0.038961	0.0230493	0.01786	0	0	0.0737003	0.0493458	Unprotected	no protection
RMO-La_W4-M2	50.1838	9.08732	17.2409	17.4637	1.77771	2.01084	68.1159	65.2514	0.748502	0.632043	-0.366924	-0.187206	-2.62835	-4.78241	3.83811	1.082	38.0467	-20.25	-0.934431	-3.75104	0.844156	0.922078	0.372354	0.421031	0.155844	0.0779221	0.208207	0.308204	0	0	0.0291618	0.0277928	0	0	0.00375665	0.00343829	0	0	0.386521	0.239534	Less	landscape protection area
RMO-Ro_O3-M3	50.186	9.09684	17.2409	17.4637	1.77771	2.01084	68.1159	65.2514	0.748502	0.632043	-0.366924	-0.187206	-2.62835	-4.78241	3.83811	1.082	38.0467	-20.25	-0.934431	-3.75104	0.544304	0.772152	0.207187	0.243793	0.316456	0.0632911	0.276356	0.3637	0	0	0.0358416	0.0313216	0	0	0.00522027	0.00181436	0.139241	0.164557	0.475299	0.359085	Less	landscape protection area
RMO-Sc_O7-M5	50.3251	9.49509	15.9537	15.85	2.07493	1.88167	71.7536	70.6153	0.725141	0.285091	-0.137545	-0.368906	-1.67382	-2.17173	3.97556	1.00344	21.4167	-18.9067	-1.28782	-3.8053	0.0493827	0.0987654	0.152864	0.179217	0.950617	0.901235	0.50557	0.595703	0	0	0.0581477	0.0499363	0	0	0.0278167	0.0140675	0	0	0.255506	0.160948	Less	landscape protection area
TERENO_TER-FBG-1	51.6226	11.7238	17.0178	16.8618	1.39109	1.38506	64.8269	64.4686	0.917439	0.408545	-0.349097	-0.40946	-5.28526	-4.94272	3.579	0.303778	-7.20333	-4.54333	1.28224	-4.14005	0.0384615	0	0.0530889	0.079506	0.0512821	0	0.135046	0.114994	0	0	0.0337375	0.0243802	0.397436	0.269231	0.177186	0.0380025	0.512821	0.730769	0.600942	0.743117	Unprotected	no protection
TERENO_TER-FBG-2	51.6209	11.7018	16.8659	16.7267	1.36763	1.35	65.2554	64.7364	0.869424	0.381151	-0.336156	-0.405636	-5.06795	-4.89976	3.56856	0.213667	-7.66333	-3.88667	1.03896	-3.6874	0.038961	0.012987	0.0713194	0.0613856	0.142857	0.025974	0.131018	0.101535	0	0	0.0439697	0.043715	0.519481	0	0.114111	0.0577241	0.298701	0.961039	0.639582	0.735641	Unprotected	no protection
TERENO_TER-SST-1	51.3936	11.7489	17.177	16.7152	1.34545	1.43312	64.5956	65.2478	0.926221	0.374949	-0.492929	-0.429671	-5.17675	-4.4793	3.57067	0.311111	-1.66333	-11.2133	1.12437	-2.9126	0.025974	0	0.00881941	0.00850102	0	0	0.0157285	0.00843734	0.0519481	0	0.0223192	0.0164926	0.116883	0	0.114907	0.00722746	0.805195	1	0.838226	0.959342	Unprotected	no protection
TERENO_TER-SST-2	51.392	11.7034	16.9331	16.4939	1.40808	1.55065	65.2679	65.8178	0.855453	0.330263	-0.409843	-0.29828	-4.97637	-4.40781	3.59178	0.213556	-4.94333	-8.83	0.545244	-2.58545	0.0384615	0.0128205	0.00334076	0.00808145	0.0641026	0.0128205	0.0160356	0.00213172	0.320513	0.282051	0.041489	0.0222081	0.474359	0.166667	0.168501	0.0118358	0.102564	0.525641	0.770633	0.955743	Unprotected	no protection
UGW-ELD_ELD-01	54.0757	13.4792	16.143	15.2558	1.45455	1.77403	73.052	74.4379	0.985778	0.0843434	-0.493333	-0.178722	-3.01411	-1.62403	2.21678	0.689667	1.77	-16.2733	1.13462	-4.8579	0.0125	0.0375	0.45653	0.420602	0.9875	0.9625	0.100751	0.139066	0	0	0.0272085	0.0238671	0	0	0.0032141	0.000572811	0	0	0.412296	0.415892	More	nature reserve
UGW-ELD_ELD-02	54.0793	13.4762	16.1594	15.2764	1.47532	1.78701	72.6886	74.222	0.982061	0.0845454	-0.475443	-0.167492	-3.05576	-1.50759	2.27822	0.595333	2.32333	-15.4333	0.60572	-4.11337	1	1	0.380927	0.340291	0	0	0.0615732	0.102749	0	0	0.0150831	0.0133011	0	0	0.0041367	0.00525043	0	0	0.492586	0.489945	More	nature reserve
Uni-OL_OL-FBG-1	53.1491	8.15705	NA	15.1225	NA	1.95689	NA	74.4869	NA	-0.266285	NA	-0.412151	NA	-0.331139	NA	0.730111	NA	-19.5	NA	-4.73553	NA	0.402597	NA	0.260681	NA	0.571429	NA	0.449284	NA	0.025974	NA	0.237249	NA	0	NA	0.0102515	NA	0	NA	0.0379497	Unprotected	no protection

## Sheet: Info
Site coordinates and environmental characteristics for Malaise trap locations in Germany during 2019 and 2020 from the LTER-D German Malaise trap Network (https://www.ufz.de/lter-d/index.php?de=46285)
Variable	Meaning	Note
trap	Unique site identifier
WGS84.Y	WGS84 latitude
WGS84.X	WGS84 longitude
temp.curr.2019	Average of mean daily temperature across all sampling periods during 2019	degrees C; calculated as the average of daily values during each collection period, with these values then averaged across all collection periods for site-level analysis
temp.curr.2020	Average of mean daily temperature across all sampling periods during 2020	degrees C; calculated as the average of daily values during each collection period, with these values then averaged across all collection periods for site-level analysis
precip.curr.2019	Average of total precipitation across all sampling periods during 2019	mm; calculated as the sum of daily precipitation during each collection period, with these values then averaged across all collection periods for site-level analysis
precip.curr.2020	Average of total precipitation across all sampling periods during 2020	mm; calculated as the sum of daily precipitation during each collection period, with these values then averaged across all collection periods for site-level analysis
humid.curr.2019	Average of mean relative humidity across all sampling periods during 2019	%; calculated as the average of daily relative humidity values during each collection period, with these values then averaged across all collection periods for site-level analysis
humid.curr.2020	Average of mean relative humidity across all sampling periods during 2020	%; calculated as the average of daily relative humidity values during each collection period, with these values then averaged across all collection periods for site-level analysis
temp.delta.2019	Difference between temp.curr.2019 and mean weather temperature for the same site and collection periods in the previous 30 years
temp.delta.2020	Difference between temp.curr.2020 and mean weather temperature for the same site and collection periods in the previous 30 years
precip.delta.2019	Difference between precip.curr.2019 and mean weather precipitation for the same site and collection periods in the previous 30 years
precip.delta.2020	Difference between precip.curr.2020 and mean weather precipitation for the same site and collection periods in the previous 30 years
humid.delta.2019	Difference between humid.curr.2019 and mean weather humidity for the same site and collection periods in the previous 30 years
humid.delta.2020	Difference between humid.curr.2020 and mean weather humidity for the same site and collection periods in the previous 30 years
temp.apr.prev.2019	Difference between mean temperature at a site during April of 2018 compared to the same temperatures averaged across Aprils from the previous 30 years	April values were calculated as the average of daily mean temperature during April
temp.apr.prev.2020	Difference between mean temperature at a site during April of 2019 compared to the same temperatures averaged across Aprils from the previous 30 years	April values were calculated as the average of daily mean temperature during April
precip.apr.prev.2019	Difference between total precipitation at a site during April of 2018 compared to total precipitation averaged across Aprils from the previous 30 years	April values were calculated as the sum of daily precipitation during April
precip.apr.prev.2020	Difference between total precipitation at a site during April of 2019 compared to total precipitation averaged across Aprils from the previous 30 years	April values were calculated as the sum of daily precipitation during April
humid.apr.prev.2019	Difference between mean relative humidity at a site during April of 2018 compared to humidity averaged across Aprils from the previous 30 years	April values were calculated as the average of daily relative humidity during April
humid.apr.prev.2020	Difference between mean relative humidity at a site during April of 2019 compared to humidity averaged across Aprils from the previous 30 years	April values were calculated as the average of daily relative humidity during April
forest.50.2019	Forest cover within 50m during 2019
forest.50.2020	Forest cover within 50m during 2020
forest.1000.2019	Forest cover within 1km during 2019
forest.1000.2020	Forest cover within 1km during 2020
lowveg.50.2019	Low vegetation cover within 50m during 2019
lowveg.50.2020	Low vegetation cover within 50m during 2020
lowveg.1000.2019	Low vegetation cover within 1km during 2019
lowveg.1000.2020	Low vegetation cover within 1km during 2020
urban.50.2019	Urban cover within 50m during 2019
urban.50.2020	Urban cover within 50m during 2020
urban.1000.2019	Urban cover within 1km during 2019
urban.1000.2020	Urban cover within 1km during 2019
bare.50.2019	Bare soil cover within 50m during 2019
bare.50.2020	Bare soil cover within 50m during 2020
bare.1000.2019	Bare soil cover within 1km during 2019
bare.1000.2020	Bare soil cover within 1km during 2020
ag.50.2019	Agricultural cover within 50m during 2019
ag.50.2020	Agricultural cover within 50m during 2020
ag.1000.2019	Agricultural cover within 1km during 2019
ag.1000.2020	Agricultural cover within 1km during 2020
prot	Site protection status
prot.note	Further information on protected area surroundings
