# Supplementary material for: Effects of land cover and protected areas on flying insect diversity
Source: Conserv Biol. 2024 Dec 4;39(4):e14425. doi: 10.1111/cobi.14425 (PMC12309638; doi:10.1111/cobi.14425)
Supplement: Supplementary file 3 — Supporting information [file COBI-39-e14425-s003.xlsx]

## Sheet: Invasive insects
gbiftaxonID	order	family	genus	species	scientificName	source
2149937	Araneae	Pholcidae	Pholcus	phalangioides	Pholcus phalangioides (Fuesslin, 1775)	10.1007/s10530-015-0912-5
5151589	Blattodea	Blattidae	Blatta	orientalis	Blatta orientalis Linnaeus, 1758	10.15468/yazb1f
2000152	Blattodea	Blattidae	Periplaneta	americana	Periplaneta americana (Linnaeus, 1758)	10.15468/yazb1f
2000204	Blattodea	Blattidae	Periplaneta	australasiae	Periplaneta australasiae (Fabricius, 1775)	10.15468/yazb1f
1997400	Blattodea	Ectobiidae	Supella	longipalpa	Supella longipalpa (Fabricius, 1798)	10.15468/yazb1f
1095716	Coleoptera	Bostrichidae	Rhyzopertha	dominica	Rhyzopertha dominica (Fabricius, 1792)	Reinhardt et al. 2003
1247584	Coleoptera	Brachyceridae	Stenopelmus	rufinasus	Stenopelmus rufinasus Gyllenhal, 1835	10.1007/s10526-017-9844-6
4478331	Coleoptera	Carabidae	Anillus	caecus	Anillus caecus Jacquelin du Val, 1851	10.15468/yazb1f
7572133	Coleoptera	Cerambycidae	Anoplophora	glabripennis	Anoplophora glabripennis (Motschulsky, 1854)	10.15468/yazb1f
1048497	Coleoptera	Chrysomelidae	Diabrotica	virgifera	Diabrotica virgifera LeConte, 1868	CABI ISC 2023
1047536	Coleoptera	Chrysomelidae	Leptinotarsa	decemlineata	Leptinotarsa decemlineata (Say, 1824)	CABI ISC 2023
6950681	Coleoptera	Chrysomelidae	Megabruchidius	dorsalis	Megabruchidius dorsalis (Fåhraeus, 1839)	10.1134/S0013873816040096
4989904	Coleoptera	Coccinellidae	Harmonia	axyridis	Harmonia axyridis (Pallas, 1773)	CABI ISC 2023
1216929	Coleoptera	Curculionidae	Xylosandrus	germanus	Xylosandrus germanus C.H.Hoffmann, 1941	CABI ISC 2023
5877732	Coleoptera	Nitidulidae	Meligethes	aeneus	Meligethes aeneus (Fabricius, 1775)	CABI ISC 2023
1043875	Coleoptera	Silvanidae	Oryzaephilus	surinamensis	Oryzaephilus surinamensis (Linnaeus, 1758)	Reinhardt et al. 2003
1419894	Dermaptera	Anisolabididae	Euborellia	annulipes	Euborellia annulipes (H.F.Lucas, 1847)	10.15468/yazb1f
1553410	Diptera	Agromyzidae	Liriomyza	huidobrensis	Liriomyza huidobrensis (Blanchard, 1926)	CABI ISC 2023
1450317	Diptera	Chironomidae	Telmatogeton	japonicus	Telmatogeton japonicus Tokunaga, 1933	10.15468/yazb1f
1651430	Diptera	Culicidae	Aedes	albopictus	Aedes albopictus Skuse, 1894	10.15468/yazb1f
7346173	Diptera	Culicidae	Aedes	japonicus japonicus	Aedes japonicus japonicus	10.15468/yazb1f
5073820	Diptera	Drosophilidae	Drosophila	suzukii	Drosophila suzukii (Matsumura, 1931)	CABI ISC 2023
4522049	Diptera	Psychodidae	Clogmia	albipunctatus	Clogmia albipunctatus (Williston, 1893)	10.15468/yazb1f
1626096	Diptera	Tephritidae	Ceratitis	capitata	Ceratitis capitata (Wiedemann, 1824)	CABI ISC 2023
1622599	Diptera	Tephritidae	Rhagoletis	cingulata	Rhagoletis cingulata (Loew, 1862)	CABI ISC 2023
1624370	Diptera	Tephritidae	Strauzia	longipennis	Strauzia longipennis (Wiedemann, 1830)	10.5073/JfK.2013.08.01
2013904	Hemiptera	Aphalaridae	Ctenarytaina	eucalypti	Ctenarytaina eucalypti (Maskell, 1890)	CABI ISC 2023
2074369	Hemiptera	Aphididae	Cerataphis	lataniae	Cerataphis lataniae (Boisduval, 1867)	CABI ISC 2023
2073544	Hemiptera	Aphididae	Cinara	cupressi	Cinara cupressi (Buckton, 1881)	CABI ISC 2023
2026946	Hemiptera	Cicadellidae	Edwardsiana	tshinari	Edwardsiana tshinari Zachvatkin, 1947	10.15468/yazb1f
6099790	Hemiptera	Cicadellidae	Eupteryx	salviae	Eupteryx salviae Arzone & Vidano, 1994	10.15468/yazb1f
2041682	Hemiptera	Cicadellidae	Graphocephala	fennahi	Graphocephala fennahi Young, 1977	10.15468/yazb1f
2026505	Hemiptera	Cicadellidae	Hauptidia	provincialis	Hauptidia provincialis (Ribaut, 1931)	10.15468/yazb1f
2031786	Hemiptera	Cicadellidae	Kyboasca	maligna	Kyboasca maligna (Walsh, 1862)	10.15468/yazb1f
2037991	Hemiptera	Cicadellidae	Liguropia	juniperi	Liguropia juniperi (Lethierry, 1876)	10.15468/yazb1f
9201012	Hemiptera	Cicadellidae	Macropsis	elaeagni	Macropsis elaeagni Emelyanov, 1964	10.15468/yazb1f
2037925	Hemiptera	Cicadellidae	Orientus	ishidae	Orientus ishidae Matsumura, 1902	10.15468/yazb1f
9294745	Hemiptera	Cicadellidae	Penestragania	apicalis	Penestragania apicalis (Osborn & Ball, 1898)	10.15468/yazb1f
5156102	Hemiptera	Coreidae	Leptoglossus	occidentalis	Leptoglossus occidentalis Heidemann, 1910	CABI ISC 2023
2084221	Hemiptera	Diaspididae	Epidiaspis	leperii	Epidiaspis leperii (Signoret, 1869)	Zimmermann et al. 2022
2068870	Hemiptera	Flatidae	Metcalfa	pruinosa	Metcalfa pruinosa (Say, 1830)	10.15468/yazb1f
5154481	Hemiptera	Membracidae	Stictocephala	bisonia	Stictocephala bisonia Kopp & Yonke, 1977	10.15468/yazb1f
4485843	Hemiptera	Pentatomidae	Halyomorpha	halys	Halyomorpha halys (Stål, 1855)	CABI ISC 2023
2078852	Hemiptera	Pentatomidae	Nezara	viridula	Nezara viridula (Linnaeus, 1758)	CABI ISC 2023
8599762	Hymenoptera	Argidae	Aproceros	leucopoda	Aproceros leucopoda Takeuchi, 1939	CABI ISC 2023
1373352	Hymenoptera	Encyrtidae	Tachinaephagus	zealandicus	Tachinaephagus zealandicus Ashmead, 1904	10.15468/yazb1f
1325120	Hymenoptera	Formicidae	Crematogaster	scutellaris	Crematogaster scutellaris (Olivier, 1792)	10.15468/yazb1f
1326693	Hymenoptera	Formicidae	Hypoponera	eduardi	Hypoponera eduardi (Forel, 1894)	10.15468/yazb1f
8455382	Hymenoptera	Formicidae	Hypoponera	schauinslandi	Hypoponera schauinslandi (Emery, 1899)	10.15468/yazb1f
7358948	Hymenoptera	Formicidae	Lasius	neglectus	Lasius neglectus van Loon, Boomsma & AndrÃƒÂ¡sfalvy, 1990	10.15468/yazb1f
1316908	Hymenoptera	Formicidae	Linepithema	humile	Linepithema humile (Mayr, 1868)	10.15468/yazb1f
1314773	Hymenoptera	Formicidae	Monomorium	pharaonis	Monomorium pharaonis (Linnaeus, 1758)	10.15468/yazb1f
1325561	Hymenoptera	Formicidae	Paratrechina	longicornis	Paratrechina longicornis (Latreille, 1802)	CABI ISC 2023
1322537	Hymenoptera	Formicidae	Pheidole	pallidula	Pheidole pallidula (Nylander, 1849)	10.15468/yazb1f
5035230	Hymenoptera	Formicidae	Solenopsis	invicta	Solenopsis invicta Buren, 1972	10.1016/j.cub.2023.07.036
4504757	Hymenoptera	Formicidae	Tapinoma	nigerrimum	Tapinoma nigerrimum (Nylander, 1856)	10.15468/yazb1f
1335213	Hymenoptera	Megachilidae	Megachile	sculpturalis	Megachile sculpturalis Smith, 1853	10.1186/s12862-020-01729-x
4490891	Hymenoptera	Tenthredinidae	Monostegia	nigra	Monostegia nigra (Konow, 1896)	10.15468/yazb1f
4491358	Hymenoptera	Tenthredinidae	Nematus	tibialis	Nematus tibialis Newman, 1837	10.15468/yazb1f
4490341	Hymenoptera	Tenthredinidae	Rhadinoceraea	reitteri	Rhadinoceraea reitteri Konow, 1890	10.15468/yazb1f
6247411	Hymenoptera	Vespidae	Vespa	velutina nigrithorax	Vespa velutina nigrithorax Buysson, 1905	10.3897/jhr.79.57048
4489986	Hymenoptera	Xyelidae	Xyela	curva	Xyela curva Benson, 1938	10.15468/yazb1f
4532122	Lepidoptera	Crambidae	Cydalima	perspectalis	Cydalima perspectalis (Walker, 1859)	10.15468/yazb1f
1882905	Lepidoptera	Crambidae	Diplopseustis	perieresalis	Diplopseustis perieresalis (Walker, 1859)	10.15468/yazb1f
1879452	Lepidoptera	Crambidae	Duponchelia	fovealis	Duponchelia fovealis Zeller, 1847	10.15468/yazb1f
1891167	Lepidoptera	Crambidae	Euchromius	ocellea	Euchromius ocellea (Haworth, 1811)	10.15468/yazb1f
1891426	Lepidoptera	Crambidae	Evergestis	aenealis	Evergestis aenealis (Denis & Schiffermuller, 1775)	10.15468/yazb1f
1889833	Lepidoptera	Crambidae	Palpita	vitrealis	Palpita vitrealis (Rossi, 1794)	10.15468/yazb1f
1886251	Lepidoptera	Crambidae	Spoladea	recurvalis	Spoladea recurvalis (Fabricius, 1775)	10.15468/yazb1f
1817797	Lepidoptera	Erebidae	Hyphantria	cunea	Hyphantria cunea (Drury, 1773)	10.15468/yazb1f
9220953	Lepidoptera	Geometridae	Chiasmia	aestimaria	Chiasmia aestimaria (Hubner, 1809)	10.15468/yazb1f
8014296	Lepidoptera	Geometridae	Scopula	imitaria	Scopula imitaria (Hubner, 1799)	10.15468/yazb1f
5148475	Lepidoptera	Geometridae	Thera	cupressata	Thera cupressata (Geyer, 1831)	10.15468/yazb1f
1749449	Lepidoptera	Gracillariidae	Cameraria	ohridella	Cameraria ohridella Deschka & Dimi?, 1986	CABI ISC 2023
1750166	Lepidoptera	Gracillariidae	Phyllonorycter	issikii	Phyllonorycter issikii (Kumata, 1963)	CABI ISC 2023
1932752	Lepidoptera	Lycaenidae	Cacyreus	marshalli	Cacyreus marshalli Butler, 1898	10.15468/yazb1f
4526044	Lepidoptera	Psychidae	Typhonia	beatricis	Typhonia beatricis Hattenschwiler, 2000	10.15468/yazb1f
1869858	Lepidoptera	Pyralidae	Apomyelois	ceratoniae	Apomyelois ceratoniae (Zeller, 1839)	10.15468/yazb1f
1873919	Lepidoptera	Pyralidae	Cadra	calidella	Cadra calidella (Guenee, 1845)	10.15468/yazb1f
1873890	Lepidoptera	Pyralidae	Cadra	cautella	Cadra cautella (Walker, 1863)	10.15468/yazb1f
1873903	Lepidoptera	Pyralidae	Cadra	figulilella	Cadra figulilella (Gregson, 1871)	10.15468/yazb1f
1876941	Lepidoptera	Pyralidae	Corcyra	cephalonica	Corcyra cephalonica (Stainton, 1866)	10.15468/yazb1f
1878470	Lepidoptera	Pyralidae	Ephestia	elutella	Ephestia elutella (Hubner, 1796)	10.15468/yazb1f
1878490	Lepidoptera	Pyralidae	Ephestia	kuehniella	Ephestia kuehniella Zeller, 1879	10.15468/yazb1f
1870450	Lepidoptera	Pyralidae	Etiella	zinckenella	Etiella zinckenella (Treitschke, 1832)	10.15468/yazb1f
1877032	Lepidoptera	Pyralidae	Paralipsa	gularis	Paralipsa gularis (Zeller, 1877)	10.15468/yazb1f
1873079	Lepidoptera	Pyralidae	Plodia	interpunctella	Plodia interpunctella (Hubner, 1813)	10.15468/yazb1f
1875607	Lepidoptera	Pyralidae	Vitula	edmandsii	Vitula edmandsii (Packard, 1865)	10.15468/yazb1f
1866568	Lepidoptera	Saturniidae	Antheraea	yamamai	Antheraea yamamai (Guerin-Meneville, 1861)	10.15468/yazb1f
2230997	Lithobiomorpha	Henicopidae	Lamyctes	africanus	Lamyctes africanus Porat, 1871	Decker et al. 2017
1423286	Odonata	Coenagrionidae	Ischnura	senegalensis	Ischnura senegalensis Rambur, 1842	Laister et al. 2014
1427855	Odonata	Libellulidae	Pantala	flavescens	Pantala flavescens Fabricius, 1798	Laister et al. 2014
5099085	Orthoptera	Acrididae	Acrotylus	patruelis	Acrotylus patruelis (Herrich-Schäffer, 1838)	10.15468/yazb1f
1722140	Orthoptera	Gryllidae	Eumodicogryllus	bordigalensis	Eumodicogryllus bordigalensis (Latreille, 1804)	10.15468/yazb1f
1722299	Orthoptera	Gryllidae	Gryllodes	sigillatus	Gryllodes sigillatus (F.Walker, 1869)	10.15468/yazb1f
1713034	Orthoptera	Gryllidae	Gryllus	bimaculatus	Gryllus bimaculatus De Geer, 1773	10.15468/yazb1f
1728965	Orthoptera	Rhaphidophoridae	Tachycines	asynamorus	Tachycines asynamorus Adelung, 1902	10.15468/yazb1f
1420765	Thysanoptera	Thripidae	Chaetanaphothrips	orchidii	Chaetanaphothrips orchidii (Moulton, 1907)	10.15468/yazb1f
1420846	Thysanoptera	Thripidae	Echinothrips	americanus	Echinothrips americanus Morgan, 1913	10.15468/yazb1f
8351995	Thysanoptera	Thripidae	Frankliniella	occidentalis	Frankliniella occidentalis (Pergande, 1895)	10.15468/yazb1f
1420795	Thysanoptera	Thripidae	Heliothrips	haemorrhoidalis	Heliothrips haemorrhoidalis (BouchÃƒÂ©, 1833)	10.15468/yazb1f
1420828	Thysanoptera	Thripidae	Hercinothrips	bicinctus	Hercinothrips bicinctus (Bagnall, 1919)	10.15468/yazb1f
1420829	Thysanoptera	Thripidae	Hercinothrips	femoralis	Hercinothrips femoralis (Reuter, 1891)	10.15468/yazb1f
1420542	Thysanoptera	Thripidae	Organothrips	indicus	Organothrips indicus Bhatti, 1974	10.15468/yazb1f
1420857	Thysanoptera	Thripidae	Parthenothrips	dracaenae	Parthenothrips dracaenae (Heeger, 1854)	10.15468/yazb1f
4423778	Thysanoptera	Thripidae	Pteridothrips	pteridicola	Pteridothrips pteridicola (Karny, 1915)	10.15468/yazb1f
1420612	Thysanoptera	Thripidae	Scirtothrips	longipennis	Scirtothrips longipennis (Bagnall, 1909)	10.15468/yazb1f
9165988	Thysanoptera	Thripidae	Trichromothrips	billeni	Trichromothrips billeni (zur Strassen, 1995)	CABI ISC 2023

## Sheet: Info
Scientific names and sources for all invasive or potentially invasive insect species in Germany identifed using published databases, literature searches, and grey literature.
Heading	Meaning
gbiftaxonID	Taxon identifier in GBIF
order	Order
family	Family
genus	Genus
species	Species
scientificName	GBIF accepted scientific species name
source	Reference for invasive or potentially invasive status
References
CABI ISC (Centre for Agriculture and Biosciences International Invasive Species Compendium). Invasive species compendium database, accessed 16/2/2023 (2023).
Decker, P., Wesener, T., Spelda, J., Lindner, E. N. & Voigtländer, K. Barcoding reveals the first record of Lamyctes africanus (Porath, 1871) in Germany (Chilopoda: Lithobiomorpha). Bonn Zoological Bulletin 66, 3–10 (2017).
Laister, G., Lehmann, G. & Martens, A. Exotic Odonata in Europe. Odonatologica 43, 125–135 (2014).
Reinhardt, F., Herle, M., Bastiansen, F. & Streit, B. Economic impact of the spread of alien species in Germany. Report No. UBA-FB, Federal Environmental Agency, Berlin, Germany (2003).
Zimmermann, O., Lutsch, B., Reißig, A. Monitoring and mapping invasive insect species: Results of the project ProgRAMM. Proceedings of the 20th International Conference on Organic Fruit-Growing, online 2022.02.21-23. Ed. FOEKO e.V. 135-137 (2022).
