# Supplementary material for: Effects of land cover and protected areas on flying insect diversity
Source: Conserv Biol. 2024 Dec 4;39(4):e14425. doi: 10.1111/cobi.14425 (PMC12309638; doi:10.1111/cobi.14425)
Supplement: Supplementary file 4 — Supporting information [file COBI-39-e14425-s001.xlsx]

## Sheet: Environment correlations
Predictor	temp.site	temp.delta	temp.apr.prev	precip.site	precip.delta	precip.apr.prev	humid.site	humid.delta	humid.apr.prev	forest.50	forest.1000	lowveg.50	lowveg.1000	urban.50	urban.1000	bare.50	bare.1000	ag.50	ag.1000	lu.50	lu.1000	lat	long
temp.delta	0.169409
temp.apr.prev	0.0238383	0.350588
precip.site	-0.476965	-0.0370248	0.115429
precip.delta	0.0891371	-0.427343	0.0960834	0.283524
precip.apr.prev	0.422362	0.233941	0.082525	-0.545975	0.0377455
humid.site	-0.620407	-0.378359	0.0427808	0.454058	0.376746	-0.174982
humid.delta	-0.0571138	-0.561803	0.0953016	0.472016	0.686183	-0.0917607	0.681449
humid.apr.prev	0.325547	0.500337	0.0531652	-0.0988952	0.00448233	0.566535	-0.133578	-0.0626561
forest.50	-0.166351	0.0476521	-0.0122613	-0.00437844	-0.0371881	-0.0328373	0.169274	-0.0821584	0.0719175
forest.1000	-0.451485	0.0557572	0.0552039	0.301645	-0.0973251	-0.298366	0.290188	-0.0409531	-0.135287	0.664142
lowveg.50	-0.0460469	0.0402964	0.0431887	0.172383	-0.000908103	-0.00921201	0.00627522	0.0887492	-0.0357878	-0.665159	-0.279011
lowveg.1000	0.0327742	0.0550826	0.00588755	0.0270387	0.0256541	0.0262853	-0.0388981	0.00301932	-0.0112229	-0.521648	-0.515939	0.657885
urban.50	0.2456	-0.0565956	-0.020787	-0.134659	-0.00287712	0.142697	-0.195349	-0.00483838	-0.0402004	-0.245614	-0.377238	-0.0525758	0.0156187
urban.1000	0.340414	0.0124792	-0.0216194	-0.129159	-0.0138314	0.146607	-0.279215	-0.00555151	0.0357621	-0.249202	-0.37194	0.104282	0.186049	0.69173
bare.50	0.138874	0.0445389	0.0641481	-0.162944	-0.0445424	0.0916108	-0.191947	-0.108452	0.133431	-0.309527	-0.35	-0.0733145	-0.100664	0.154976	0.0329499
bare.1000	0.111287	-0.0585368	-0.0533006	-0.14738	0.0352599	0.164848	-0.0459272	-0.0106988	0.0477193	-0.262604	-0.416856	0.0338395	0.0140917	0.100824	0.0307444	0.509529
ag.50	0.187019	-0.08467	-0.029578	-0.147036	-0.00865821	-0.0150329	-0.183111	-0.00713982	-0.072323	-0.417611	-0.371749	-0.285668	-0.10206	0.0263126	-0.053394	0.232906	0.178151
ag.1000	0.376997	-0.0802119	-0.0469924	-0.323157	0.025818	0.250184	-0.246885	0.0266306	0.173798	-0.367848	-0.698396	-0.109591	-0.0712795	0.168757	-0.0597218	0.442257	0.262837	0.55989
lu.50	0.272772	0.00612645	-0.0174651	-0.153818	-0.064328	0.122755	-0.275038	-0.0708283	-0.0866628	-0.462971	-0.464985	0.131857	0.0947423	0.433712	0.366199	0.512983	0.419119	0.252595	0.306219
lu.1000	0.322132	0.0196227	0.000530288	-0.209227	0.0198381	0.184009	-0.224058	0.00747996	0.0216116	-0.538797	-0.747201	0.395734	0.629144	0.223759	0.386652	0.109051	0.361271	0.148288	0.309175	0.424749
lat	0.142839	-0.324306	-0.16988	-0.523297	0.21994	0.413143	0.246284	0.134035	0.0126776	0.0752373	-0.170413	-0.1329	-0.125152	0.0672163	-0.0313557	0.0837038	0.244504	-0.0378613	0.197817	0.0404711	0.0720512
long	0.208493	-0.195096	-0.0106751	0.00822193	0.212229	-0.00306083	0.178021	0.411336	-0.138607	-0.188844	-0.168886	0.0339872	-0.0624883	0.0490221	0.0134247	0.0451306	0.0410483	0.176881	0.196309	0.165795	0.170247	0.429801
elev	-0.684651	0.201617	0.127923	0.699591	-0.271705	-0.568338	0.18873	-0.106859	-0.153524	0.102989	0.443479	0.0948255	0.00933037	-0.216975	-0.2249	-0.108772	-0.231287	-0.138395	-0.376036	-0.211993	-0.310931	-0.719144	-0.339141

## Sheet: Info
Correlations among the various land cover, weather, and climate predictors involved in our analyses.
Colors	Pearson correlation coefficient (r)
	>0.4 and <0.5
	>0.5 and <0.6
	>0.6 and <0.7
	>0.7
Predictor	Meaning	Notes
temp.site	Average daily temperature averaged across the exposure periods at each site in each year
temp.delta	Deviation between the temp.site values and those from the same sites and exposure periods in the previous 30 years
temp.apr.prev	Deviation between the average April temperature in the previous year compared to Aprils from the previous 30 years	This variable is removed in variation partitioning and stepwise predictor selection owing to a high variance inflation factor (>10)
precip.site	Total daily precipitation in each exposure period averaged across the exposure periods at each site in each year
precip.delta	Deviation between the precip.site values and those from the same sites and exposure periods in the previous 30 years
precip.apr.prev	Deviation between the total April precipitation in the previous year compared to Aprils from the previous 30 years
humid.site	Average daily relative humidity averaged across the exposure periods at each site in each year
humid.delta	Deviation between the humid.site values and those from the same sites and exposure periods in the previous 30 years	This variable is removed in variation partitioning and stepwise predictor selection owing to a high variance inflation factor (>10)
humid.apr.prev	Deviation between the average April relative humidity in the previous year compared to Aprils from the previous 30 years
forest.50	Forest cover within a 50m radius	This variable is removed in variation partitioning and stepwise predictor selection owing to a high variance inflation factor (>10)
forest.1000	Forest cover within a 1000m radius
lowveg.50	Low vegetation cover within a 50m radius
lowveg.1000	Low vegetation cover within a 1000m radius
urban.50	Urban cover within a 50m radius
urban.1000	Urban cover within a 1000m radius
bare.50	Bare soil cover within a 50m radius
bare.1000	Bare soil cover within a 1000m radius
ag.50	Agricultural cover within a 50m radius
ag.1000	Agricultural cover within a 1000m radius	This variable is removed in variation partitioning and stepwise predictor selection owing to a high variance inflation factor (>10)
lu.50	Land cover heterogeneity within a 50m radius
lu.1000	Land cover heterogeneity within a 1000m radius
lat	Latitude	Variable not included in the analyses because the variation it describes is encompassed by the environmental predictors, particularly temperature and precipitation
long	Longitude	Variable not included in the analyses because the variation it describes is encompassed by the environmental predictors, particularly temperature and precipitation
elev	Elevation	Variable not included in the analyses because the variation it describes is encompassed by the environmental predictors, particularly temperature and precipitation
