# Supplementary material for: Effects of land cover and protected areas on flying insect diversity
Source: Conserv Biol. 2024 Dec 4;39(4):e14425. doi: 10.1111/cobi.14425 (PMC12309638; doi:10.1111/cobi.14425)
Supplement: Supplementary file 5 — Supporting information [file COBI-39-e14425-s005.xlsx]

## Sheet: Species-level IDs
order	family	scientific.name
Blattodea	Ectobiidae	Ectobius lapponicus
Blattodea	Ectobiidae	Ectobius lucidus
Blattodea	Ectobiidae	Ectobius sylvestris
Blattodea	Ectobiidae	Ectobius vittiventris
Blattodea	Ectobiidae	Phyllodromica maculata
Coleoptera	Aderidae	Aderus populneus
Coleoptera	Aderidae	Anidorus nigrinus
Coleoptera	Aderidae	Euglenes oculatus
Coleoptera	Aderidae	Euglenes pygmaeus
Coleoptera	Anamorphidae	Symbiotes gibberosus
Coleoptera	Anthicidae	Anthicus antherinus
Coleoptera	Anthicidae	Anthicus flavipes
Coleoptera	Anthicidae	Cordicomus gracilis
Coleoptera	Anthicidae	Notoxus monoceros
Coleoptera	Anthicidae	Omonadus floralis
Coleoptera	Anthicidae	Stricticollis tobias
Coleoptera	Anthribidae	Anthribus nebulosus
Coleoptera	Anthribidae	Dissoleucas niveirostris
Coleoptera	Anthribidae	Platyrhinus resinosus
Coleoptera	Anthribidae	Platystomos albinus
Coleoptera	Anthribidae	Rhaphitropis marchicus
Coleoptera	Anthribidae	Tropideres albirostris
Coleoptera	Attelabidae	Apoderus coryli
Coleoptera	Attelabidae	Byctiscus populi
Coleoptera	Attelabidae	Caenorhinus aeneovirens
Coleoptera	Attelabidae	Caenorhinus interpunctatus
Coleoptera	Attelabidae	Caenorhinus pauxillus
Coleoptera	Attelabidae	Deporaus betulae
Coleoptera	Attelabidae	Deporaus mannerheimii
Coleoptera	Attelabidae	Lasiorhynchites cavifrons
Coleoptera	Attelabidae	Lasiorhynchites coeruleocephalus
Coleoptera	Attelabidae	Lasiorhynchites olivaceus
Coleoptera	Attelabidae	Neocoenorrhinus germanicus
Coleoptera	Attelabidae	Tatianaerhynchites aequatus
Coleoptera	Brentidae	Apion cruentatum
Coleoptera	Brentidae	Apion frumentarium
Coleoptera	Brentidae	Apion haematodes
Coleoptera	Brentidae	Apion rubens
Coleoptera	Brentidae	Apion rubiginosum
Coleoptera	Brentidae	Aspidapion radiolus
Coleoptera	Brentidae	Aspidapion validum
Coleoptera	Brentidae	Betulapion simile
Coleoptera	Brentidae	Catapion meieri
Coleoptera	Brentidae	Catapion pubescens
Coleoptera	Brentidae	Catapion seniculus
Coleoptera	Brentidae	Ceratapion gibbirostre
Coleoptera	Brentidae	Ceratapion onopordi
Coleoptera	Brentidae	Cyanapion gyllenhalii
Coleoptera	Brentidae	Cyanapion spencii
Coleoptera	Brentidae	Eutrichapion ervi
Coleoptera	Brentidae	Eutrichapion viciae
Coleoptera	Brentidae	Exapion fuscirostre
Coleoptera	Brentidae	Hemitrichapion pavidum
Coleoptera	Brentidae	Holotrichapion pisi
Coleoptera	Brentidae	Ischnopterapion loti
Coleoptera	Brentidae	Ischnopterapion virens
Coleoptera	Brentidae	Ixapion variegatum
Coleoptera	Brentidae	Kalcapion semivittatum
Coleoptera	Brentidae	Malvapion malvae
Coleoptera	Brentidae	Nanophyes brevis
Coleoptera	Brentidae	Nanophyes globiformis
Coleoptera	Brentidae	Nanophyes marmoratus
Coleoptera	Brentidae	Oxystoma cerdo
Coleoptera	Brentidae	Oxystoma ochropus
Coleoptera	Brentidae	Oxystoma pomonae
Coleoptera	Brentidae	Oxystoma subulatum
Coleoptera	Brentidae	Perapion curtirostre
Coleoptera	Brentidae	Perapion marchicum
Coleoptera	Brentidae	Protapion apricans
Coleoptera	Brentidae	Protapion assimile
Coleoptera	Brentidae	Protapion fulvipes
Coleoptera	Brentidae	Protapion nigritarse
Coleoptera	Brentidae	Protapion varipes
Coleoptera	Brentidae	Pseudoperapion brevirostre
Coleoptera	Brentidae	Pseudostenapion simum
Coleoptera	Brentidae	Rhopalapion longirostre
Coleoptera	Brentidae	Taeniapion urticarium
Coleoptera	Brentidae	Trichopterapion holosericeum
Coleoptera	Buprestidae	Agrilus laticornis
Coleoptera	Buprestidae	Agrilus obscuricollis
Coleoptera	Buprestidae	Agrilus olivicolor
Coleoptera	Buprestidae	Agrilus ribesi
Coleoptera	Buprestidae	Agrilus sulcicollis
Coleoptera	Buprestidae	Agrilus viridis
Coleoptera	Buprestidae	Anthaxia godeti
Coleoptera	Buprestidae	Anthaxia morio
Coleoptera	Buprestidae	Anthaxia nitidula
Coleoptera	Buprestidae	Anthaxia quadripunctata
Coleoptera	Buprestidae	Buprestis rustica
Coleoptera	Buprestidae	Chrysobothris affinis
Coleoptera	Buprestidae	Chrysobothris igniventris
Coleoptera	Buprestidae	Phaenops formaneki
Coleoptera	Buprestidae	Trachys minutus
Coleoptera	Byrrhidae	Byrrhus fasciatus
Coleoptera	Byrrhidae	Byrrhus luniger
Coleoptera	Byrrhidae	Byrrhus pilula
Coleoptera	Byrrhidae	Cytilus auricomus
Coleoptera	Byrrhidae	Simplocaria semistriata
Coleoptera	Byturidae	Byturus ochraceus
Coleoptera	Byturidae	Byturus tomentosus
Coleoptera	Cantharidae	Cantharis cryptica
Coleoptera	Cantharidae	Cantharis decipiens
Coleoptera	Cantharidae	Cantharis figurata
Coleoptera	Cantharidae	Cantharis fulvicollis
Coleoptera	Cantharidae	Cantharis fusca
Coleoptera	Cantharidae	Cantharis lateralis
Coleoptera	Cantharidae	Cantharis livida
Coleoptera	Cantharidae	Cantharis nigricans
Coleoptera	Cantharidae	Cantharis obscura
Coleoptera	Cantharidae	Cantharis pagana
Coleoptera	Cantharidae	Cantharis pallida
Coleoptera	Cantharidae	Cantharis paludosa
Coleoptera	Cantharidae	Cantharis paradoxa
Coleoptera	Cantharidae	Cantharis pellucida
Coleoptera	Cantharidae	Cantharis rufa
Coleoptera	Cantharidae	Cantharis rustica
Coleoptera	Cantharidae	Cantharis sudetica
Coleoptera	Cantharidae	Cantharis thoracica
Coleoptera	Cantharidae	Cratosilis denticollis
Coleoptera	Cantharidae	Malthinus balteatus
Coleoptera	Cantharidae	Malthinus biguttatus
Coleoptera	Cantharidae	Malthinus facialis
Coleoptera	Cantharidae	Malthinus flaveolus
Coleoptera	Cantharidae	Malthinus frontalis
Coleoptera	Cantharidae	Malthinus glabellus
Coleoptera	Cantharidae	Malthinus moravicus
Coleoptera	Cantharidae	Malthodes alpicola
Coleoptera	Cantharidae	Malthodes brevicollis
Coleoptera	Cantharidae	Malthodes crassicornis
Coleoptera	Cantharidae	Malthodes debilis
Coleoptera	Cantharidae	Malthodes fuscus
Coleoptera	Cantharidae	Malthodes guttifer
Coleoptera	Cantharidae	Malthodes hexacanthus
Coleoptera	Cantharidae	Malthodes holdhausi
Coleoptera	Cantharidae	Malthodes lobatus
Coleoptera	Cantharidae	Malthodes marginatus
Coleoptera	Cantharidae	Malthodes maurus
Coleoptera	Cantharidae	Malthodes minimus
Coleoptera	Cantharidae	Malthodes mysticus
Coleoptera	Cantharidae	Malthodes pumilus
Coleoptera	Cantharidae	Malthodes spathifer
Coleoptera	Cantharidae	Metacantharis discoidea
Coleoptera	Cantharidae	Podabrus alpinus
Coleoptera	Cantharidae	Podistra rufotestacea
Coleoptera	Cantharidae	Podistra schoenherri
Coleoptera	Cantharidae	Rhagonycha fulva
Coleoptera	Cantharidae	Rhagonycha gallica
Coleoptera	Cantharidae	Rhagonycha lignosa
Coleoptera	Cantharidae	Rhagonycha limbata
Coleoptera	Cantharidae	Rhagonycha lutea
Coleoptera	Cantharidae	Rhagonycha testacea
Coleoptera	Carabidae	Acupalpus dubius
Coleoptera	Carabidae	Acupalpus exiguus
Coleoptera	Carabidae	Acupalpus luteatus
Coleoptera	Carabidae	Acupalpus meridianus
Coleoptera	Carabidae	Acupalpus parvulus
Coleoptera	Carabidae	Agonum afrum
Coleoptera	Carabidae	Agonum dolens
Coleoptera	Carabidae	Agonum marginatum
Coleoptera	Carabidae	Agonum micans
Coleoptera	Carabidae	Agonum muelleri
Coleoptera	Carabidae	Agonum piceum
Coleoptera	Carabidae	Agonum versutum
Coleoptera	Carabidae	Amara aenea
Coleoptera	Carabidae	Amara apricaria
Coleoptera	Carabidae	Amara bifrons
Coleoptera	Carabidae	Amara consularis
Coleoptera	Carabidae	Amara convexiuscula
Coleoptera	Carabidae	Amara equestris
Coleoptera	Carabidae	Amara familiaris
Coleoptera	Carabidae	Amara ingenua
Coleoptera	Carabidae	Amara kulti
Coleoptera	Carabidae	Amara lunicollis
Coleoptera	Carabidae	Amara majuscula
Coleoptera	Carabidae	Amara plebeja
Coleoptera	Carabidae	Amara similata
Coleoptera	Carabidae	Amara tibialis
Coleoptera	Carabidae	Anchomenus dorsalis
Coleoptera	Carabidae	Anisodactylus binotatus
Coleoptera	Carabidae	Anthracus consputus
Coleoptera	Carabidae	Badister bullatus
Coleoptera	Carabidae	Badister collaris
Coleoptera	Carabidae	Badister dilatatus
Coleoptera	Carabidae	Badister unipustulatus
Coleoptera	Carabidae	Bembidion assimile
Coleoptera	Carabidae	Bembidion biguttatum
Coleoptera	Carabidae	Bembidion dentellum
Coleoptera	Carabidae	Bembidion femoratum
Coleoptera	Carabidae	Bembidion fumigatum
Coleoptera	Carabidae	Bembidion guttula
Coleoptera	Carabidae	Bembidion lunulatum
Coleoptera	Carabidae	Bembidion quadrimaculatum
Coleoptera	Carabidae	Bembidion semipunctatum
Coleoptera	Carabidae	Bembidion tibiale
Coleoptera	Carabidae	Brachinus crepitans
Coleoptera	Carabidae	Brachinus explodens
Coleoptera	Carabidae	Bradycellus harpalinus
Coleoptera	Carabidae	Bradycellus verbasci
Coleoptera	Carabidae	Calathus ambiguus
Coleoptera	Carabidae	Calathus cinctus
Coleoptera	Carabidae	Calathus erratus
Coleoptera	Carabidae	Calathus fuscipes
Coleoptera	Carabidae	Calathus melanocephalus
Coleoptera	Carabidae	Calathus mollis
Coleoptera	Carabidae	Calathus rotundicollis
Coleoptera	Carabidae	Calodromius spilotus
Coleoptera	Carabidae	Calosoma inquisitor
Coleoptera	Carabidae	Carabus auronitens
Coleoptera	Carabidae	Carabus coriaceus
Coleoptera	Carabidae	Carabus granulatus
Coleoptera	Carabidae	Carabus intricatus
Coleoptera	Carabidae	Carabus irregularis
Coleoptera	Carabidae	Carabus nemoralis
Coleoptera	Carabidae	Carabus problematicus
Coleoptera	Carabidae	Carabus violaceus
Coleoptera	Carabidae	Chlaenius nigricornis
Coleoptera	Carabidae	Chlaenius tristis
Coleoptera	Carabidae	Cicindela campestris
Coleoptera	Carabidae	Cymindis angularis
Coleoptera	Carabidae	Demetrias atricapillus
Coleoptera	Carabidae	Demetrias imperialis
Coleoptera	Carabidae	Demetrias monostigma
Coleoptera	Carabidae	Diachromus germanus
Coleoptera	Carabidae	Dicheirotrichus placidus
Coleoptera	Carabidae	Dolichus halensis
Coleoptera	Carabidae	Dromius agilis
Coleoptera	Carabidae	Dromius quadrimaculatus
Coleoptera	Carabidae	Dromius schneideri
Coleoptera	Carabidae	Elaphrus cupreus
Coleoptera	Carabidae	Harpalus anxius
Coleoptera	Carabidae	Harpalus calceatus
Coleoptera	Carabidae	Harpalus caspius
Coleoptera	Carabidae	Harpalus distinguendus
Coleoptera	Carabidae	Harpalus griseus
Coleoptera	Carabidae	Harpalus honestus
Coleoptera	Carabidae	Harpalus latus
Coleoptera	Carabidae	Harpalus melancholicus
Coleoptera	Carabidae	Harpalus rubripes
Coleoptera	Carabidae	Harpalus rufipes
Coleoptera	Carabidae	Harpalus serripes
Coleoptera	Carabidae	Harpalus signaticornis
Coleoptera	Carabidae	Harpalus tardus
Coleoptera	Carabidae	Lebia cruxminor
Coleoptera	Carabidae	Leistus ferrugineus
Coleoptera	Carabidae	Leistus rufomarginatus
Coleoptera	Carabidae	Leistus spinibarbis
Coleoptera	Carabidae	Limodromus assimilis
Coleoptera	Carabidae	Microlestes minutulus
Coleoptera	Carabidae	Nebria brevicollis
Coleoptera	Carabidae	Nebria salina
Coleoptera	Carabidae	Notiophilus aestuans
Coleoptera	Carabidae	Notiophilus biguttatus
Coleoptera	Carabidae	Notiophilus palustris
Coleoptera	Carabidae	Notiophilus rufipes
Coleoptera	Carabidae	Ocys quinquestriatus
Coleoptera	Carabidae	Oodes helopioides
Coleoptera	Carabidae	Ophonus puncticeps
Coleoptera	Carabidae	Ophonus rufibarbis
Coleoptera	Carabidae	Panagaeus bipustulatus
Coleoptera	Carabidae	Paradromius linearis
Coleoptera	Carabidae	Paradromius longiceps
Coleoptera	Carabidae	Philorhizus melanocephalus
Coleoptera	Carabidae	Philorhizus notatus
Coleoptera	Carabidae	Poecilus cupreus
Coleoptera	Carabidae	Poecilus lepidus
Coleoptera	Carabidae	Poecilus versicolor
Coleoptera	Carabidae	Pterostichus anthracinus
Coleoptera	Carabidae	Pterostichus burmeisteri
Coleoptera	Carabidae	Pterostichus diligens
Coleoptera	Carabidae	Pterostichus macer
Coleoptera	Carabidae	Pterostichus melanarius
Coleoptera	Carabidae	Pterostichus minor
Coleoptera	Carabidae	Pterostichus niger
Coleoptera	Carabidae	Pterostichus nigrita
Coleoptera	Carabidae	Pterostichus vernalis
Coleoptera	Carabidae	Stenolophus mixtus
Coleoptera	Carabidae	Stenolophus skrimshiranus
Coleoptera	Carabidae	Stenolophus teutonus
Coleoptera	Carabidae	Syntomus foveatus
Coleoptera	Carabidae	Syntomus obscuroguttatus
Coleoptera	Carabidae	Syntomus truncatellus
Coleoptera	Carabidae	Synuchus vivalis
Coleoptera	Carabidae	Tachys bistriatus
Coleoptera	Carabidae	Tachyta nana
Coleoptera	Carabidae	Trechus obtusus
Coleoptera	Carabidae	Trechus quadristriatus
Coleoptera	Carabidae	Zabrus tenebrioides
Coleoptera	Cerambycidae	Agapanthia villosoviridescens
Coleoptera	Cerambycidae	Agapanthia violacea
Coleoptera	Cerambycidae	Alosterna tabacicolor
Coleoptera	Cerambycidae	Anaesthetis testacea
Coleoptera	Cerambycidae	Anaglyptus mysticus
Coleoptera	Cerambycidae	Anastrangalia reyi
Coleoptera	Cerambycidae	Anastrangalia sanguinolenta
Coleoptera	Cerambycidae	Anoplodera sexguttata
Coleoptera	Cerambycidae	Arhopalus rusticus
Coleoptera	Cerambycidae	Aromia moschata
Coleoptera	Cerambycidae	Axinopalpis gracilis
Coleoptera	Cerambycidae	Callidium aeneum
Coleoptera	Cerambycidae	Clytus arietis
Coleoptera	Cerambycidae	Cortodera femorata
Coleoptera	Cerambycidae	Cortodera humeralis
Coleoptera	Cerambycidae	Dinoptera collaris
Coleoptera	Cerambycidae	Evodinus clathratus
Coleoptera	Cerambycidae	Exocentrus adspersus
Coleoptera	Cerambycidae	Exocentrus lusitanus
Coleoptera	Cerambycidae	Gaurotes virginea
Coleoptera	Cerambycidae	Grammoptera abdominalis
Coleoptera	Cerambycidae	Grammoptera ruficornis
Coleoptera	Cerambycidae	Grammoptera ustulata
Coleoptera	Cerambycidae	Leiopus nebulosus
Coleoptera	Cerambycidae	Leptura quadrifasciata
Coleoptera	Cerambycidae	Molorchus minor
Coleoptera	Cerambycidae	Molorchus umbellatarum
Coleoptera	Cerambycidae	Monochamus sartor
Coleoptera	Cerambycidae	Obrium brunneum
Coleoptera	Cerambycidae	Oxymirus cursor
Coleoptera	Cerambycidae	Pachytodes cerambyciformis
Coleoptera	Cerambycidae	Phymatodes glabratus
Coleoptera	Cerambycidae	Phymatodes testaceus
Coleoptera	Cerambycidae	Phytoecia coerulescens
Coleoptera	Cerambycidae	Phytoecia cylindrica
Coleoptera	Cerambycidae	Phytoecia nigricornis
Coleoptera	Cerambycidae	Phytoecia pustulata
Coleoptera	Cerambycidae	Pidonia lurida
Coleoptera	Cerambycidae	Plagionotus arcuatus
Coleoptera	Cerambycidae	Pogonocherus fasciculatus
Coleoptera	Cerambycidae	Pogonocherus hispidulus
Coleoptera	Cerambycidae	Pogonocherus hispidus
Coleoptera	Cerambycidae	Prionus coriarius
Coleoptera	Cerambycidae	Pseudovadonia livida
Coleoptera	Cerambycidae	Pyrrhidium sanguineum
Coleoptera	Cerambycidae	Rhagium bifasciatum
Coleoptera	Cerambycidae	Rhagium inquisitor
Coleoptera	Cerambycidae	Rhagium mordax
Coleoptera	Cerambycidae	Rhagium sycophanta
Coleoptera	Cerambycidae	Rutpela maculata
Coleoptera	Cerambycidae	Saperda populnea
Coleoptera	Cerambycidae	Saperda scalaris
Coleoptera	Cerambycidae	Stenocorus meridianus
Coleoptera	Cerambycidae	Stenopterus rufus
Coleoptera	Cerambycidae	Stenostola dubia
Coleoptera	Cerambycidae	Stenurella bifasciata
Coleoptera	Cerambycidae	Stenurella melanura
Coleoptera	Cerambycidae	Stenurella nigra
Coleoptera	Cerambycidae	Stictoleptura maculicornis
Coleoptera	Cerambycidae	Stictoleptura rubra
Coleoptera	Cerambycidae	Strangalia attenuata
Coleoptera	Cerambycidae	Tetropium castaneum
Coleoptera	Cerambycidae	Tetropium fuscum
Coleoptera	Cerambycidae	Tetrops praeustus
Coleoptera	Cerambycidae	Tetrops starkii
Coleoptera	Cerambycidae	Xylotrechus antilope
Coleoptera	Cerylonidae	Cerylon histeroides
Coleoptera	Chrysomelidae	Acanthoscelides pallidipennis
Coleoptera	Chrysomelidae	Agelastica alni
Coleoptera	Chrysomelidae	Altica ampelophaga
Coleoptera	Chrysomelidae	Altica carduorum
Coleoptera	Chrysomelidae	Altica engstromi
Coleoptera	Chrysomelidae	Altica ericeti
Coleoptera	Chrysomelidae	Altica lythri
Coleoptera	Chrysomelidae	Altica oleracea
Coleoptera	Chrysomelidae	Altica palustris
Coleoptera	Chrysomelidae	Aphthona atrocoerulea
Coleoptera	Chrysomelidae	Aphthona cyparissiae
Coleoptera	Chrysomelidae	Aphthona euphorbiae
Coleoptera	Chrysomelidae	Aphthona lutescens
Coleoptera	Chrysomelidae	Aphthona nonstriata
Coleoptera	Chrysomelidae	Aphthona pallida
Coleoptera	Chrysomelidae	Aphthona venustula
Coleoptera	Chrysomelidae	Apteropeda orbiculata
Coleoptera	Chrysomelidae	Bromius obscurus
Coleoptera	Chrysomelidae	Bruchidius dispar
Coleoptera	Chrysomelidae	Bruchidius marginalis
Coleoptera	Chrysomelidae	Bruchidius pusillus
Coleoptera	Chrysomelidae	Bruchidius varius
Coleoptera	Chrysomelidae	Bruchidius villosus
Coleoptera	Chrysomelidae	Bruchus affinis
Coleoptera	Chrysomelidae	Bruchus atomarius
Coleoptera	Chrysomelidae	Bruchus brachialis
Coleoptera	Chrysomelidae	Bruchus loti
Coleoptera	Chrysomelidae	Bruchus luteicornis
Coleoptera	Chrysomelidae	Bruchus pisorum
Coleoptera	Chrysomelidae	Bruchus rufimanus
Coleoptera	Chrysomelidae	Calomicrus circumfusus
Coleoptera	Chrysomelidae	Calomicrus pinicola
Coleoptera	Chrysomelidae	Cassida flaveola
Coleoptera	Chrysomelidae	Cassida nebulosa
Coleoptera	Chrysomelidae	Cassida rubiginosa
Coleoptera	Chrysomelidae	Cassida viridis
Coleoptera	Chrysomelidae	Chaetocnema arida
Coleoptera	Chrysomelidae	Chaetocnema aridula
Coleoptera	Chrysomelidae	Chaetocnema concinna
Coleoptera	Chrysomelidae	Chaetocnema hortensis
Coleoptera	Chrysomelidae	Chaetocnema laevicollis
Coleoptera	Chrysomelidae	Chaetocnema mannerheimii
Coleoptera	Chrysomelidae	Chaetocnema sahlbergii
Coleoptera	Chrysomelidae	Chaetocnema tibialis
Coleoptera	Chrysomelidae	Chrysolina fastuosa
Coleoptera	Chrysomelidae	Chrysolina geminata
Coleoptera	Chrysomelidae	Chrysolina graminis
Coleoptera	Chrysomelidae	Chrysolina hyperici
Coleoptera	Chrysomelidae	Chrysolina latecincta
Coleoptera	Chrysomelidae	Chrysolina marginata
Coleoptera	Chrysomelidae	Chrysolina oricalcia
Coleoptera	Chrysomelidae	Chrysolina polita
Coleoptera	Chrysomelidae	Chrysolina sanguinolenta
Coleoptera	Chrysomelidae	Chrysolina staphylaea
Coleoptera	Chrysomelidae	Chrysolina sturmi
Coleoptera	Chrysomelidae	Chrysolina varians
Coleoptera	Chrysomelidae	Chrysomela saliceti
Coleoptera	Chrysomelidae	Chrysomela vigintipunctata
Coleoptera	Chrysomelidae	Clytra laeviuscula
Coleoptera	Chrysomelidae	Crepidodera aurata
Coleoptera	Chrysomelidae	Crepidodera aurea
Coleoptera	Chrysomelidae	Crepidodera fulvicornis
Coleoptera	Chrysomelidae	Crepidodera nitidula
Coleoptera	Chrysomelidae	Crepidodera plutus
Coleoptera	Chrysomelidae	Crioceris duodecimpunctata
Coleoptera	Chrysomelidae	Cryptocephalus aureolus
Coleoptera	Chrysomelidae	Cryptocephalus bilineatus
Coleoptera	Chrysomelidae	Cryptocephalus bipunctatus
Coleoptera	Chrysomelidae	Cryptocephalus chrysopus
Coleoptera	Chrysomelidae	Cryptocephalus frontalis
Coleoptera	Chrysomelidae	Cryptocephalus fulvus
Coleoptera	Chrysomelidae	Cryptocephalus macellus
Coleoptera	Chrysomelidae	Cryptocephalus moraei
Coleoptera	Chrysomelidae	Cryptocephalus nitidus
Coleoptera	Chrysomelidae	Cryptocephalus ocellatus
Coleoptera	Chrysomelidae	Cryptocephalus populi
Coleoptera	Chrysomelidae	Cryptocephalus pusillus
Coleoptera	Chrysomelidae	Cryptocephalus pygmaeus
Coleoptera	Chrysomelidae	Cryptocephalus quadripustulatus
Coleoptera	Chrysomelidae	Cryptocephalus rufipes
Coleoptera	Chrysomelidae	Cryptocephalus sericeus
Coleoptera	Chrysomelidae	Cryptocephalus vittatus
Coleoptera	Chrysomelidae	Derocrepis rufipes
Coleoptera	Chrysomelidae	Dibolia occultans
Coleoptera	Chrysomelidae	Dibolia timida
Coleoptera	Chrysomelidae	Donacia semicuprea
Coleoptera	Chrysomelidae	Donacia simplex
Coleoptera	Chrysomelidae	Donacia versicolorea
Coleoptera	Chrysomelidae	Epitrix atropae
Coleoptera	Chrysomelidae	Epitrix pubescens
Coleoptera	Chrysomelidae	Galeruca pomonae
Coleoptera	Chrysomelidae	Galeruca tanaceti
Coleoptera	Chrysomelidae	Galerucella aquatica
Coleoptera	Chrysomelidae	Galerucella lineola
Coleoptera	Chrysomelidae	Gastrophysa polygoni
Coleoptera	Chrysomelidae	Gastrophysa viridula
Coleoptera	Chrysomelidae	Gonioctena decemnotata
Coleoptera	Chrysomelidae	Gonioctena intermedia
Coleoptera	Chrysomelidae	Gonioctena olivacea
Coleoptera	Chrysomelidae	Gonioctena quinquepunctata
Coleoptera	Chrysomelidae	Hermaeophaga mercurialis
Coleoptera	Chrysomelidae	Hippuriphila modeeri
Coleoptera	Chrysomelidae	Hispa atra
Coleoptera	Chrysomelidae	Hypocassida subferruginea
Coleoptera	Chrysomelidae	Labidostomis longimana
Coleoptera	Chrysomelidae	Lema cyanella
Coleoptera	Chrysomelidae	Leptinotarsa decemlineata
Coleoptera	Chrysomelidae	Lilioceris tibialis
Coleoptera	Chrysomelidae	Longitarsus absynthii
Coleoptera	Chrysomelidae	Longitarsus aeneicollis
Coleoptera	Chrysomelidae	Longitarsus aeruginosus
Coleoptera	Chrysomelidae	Longitarsus anchusae
Coleoptera	Chrysomelidae	Longitarsus apicalis
Coleoptera	Chrysomelidae	Longitarsus atricillus
Coleoptera	Chrysomelidae	Longitarsus ballotae
Coleoptera	Chrysomelidae	Longitarsus brisouti
Coleoptera	Chrysomelidae	Longitarsus brunneus
Coleoptera	Chrysomelidae	Longitarsus celticus
Coleoptera	Chrysomelidae	Longitarsus curtus
Coleoptera	Chrysomelidae	Longitarsus dorsalis
Coleoptera	Chrysomelidae	Longitarsus echii
Coleoptera	Chrysomelidae	Longitarsus exsoletus
Coleoptera	Chrysomelidae	Longitarsus ferrugineus
Coleoptera	Chrysomelidae	Longitarsus fulgens
Coleoptera	Chrysomelidae	Longitarsus ganglbaueri
Coleoptera	Chrysomelidae	Longitarsus gracilis
Coleoptera	Chrysomelidae	Longitarsus holsaticus
Coleoptera	Chrysomelidae	Longitarsus jacobaeae
Coleoptera	Chrysomelidae	Longitarsus kutscherae
Coleoptera	Chrysomelidae	Longitarsus lewisii
Coleoptera	Chrysomelidae	Longitarsus linnaei
Coleoptera	Chrysomelidae	Longitarsus luridus
Coleoptera	Chrysomelidae	Longitarsus lycopi
Coleoptera	Chrysomelidae	Longitarsus melanocephalus
Coleoptera	Chrysomelidae	Longitarsus membranaceus
Coleoptera	Chrysomelidae	Longitarsus nasturtii
Coleoptera	Chrysomelidae	Longitarsus nigrofasciatus
Coleoptera	Chrysomelidae	Longitarsus obliteratus
Coleoptera	Chrysomelidae	Longitarsus ochroleucus
Coleoptera	Chrysomelidae	Longitarsus parvulus
Coleoptera	Chrysomelidae	Longitarsus pellucidus
Coleoptera	Chrysomelidae	Longitarsus pratensis
Coleoptera	Chrysomelidae	Longitarsus pulmonariae
Coleoptera	Chrysomelidae	Longitarsus quadriguttatus
Coleoptera	Chrysomelidae	Longitarsus reichei
Coleoptera	Chrysomelidae	Longitarsus rubellus
Coleoptera	Chrysomelidae	Longitarsus rubiginosus
Coleoptera	Chrysomelidae	Longitarsus salviae
Coleoptera	Chrysomelidae	Longitarsus succineus
Coleoptera	Chrysomelidae	Longitarsus suturellus
Coleoptera	Chrysomelidae	Longitarsus symphyti
Coleoptera	Chrysomelidae	Longitarsus tabidus
Coleoptera	Chrysomelidae	Luperus flavipes
Coleoptera	Chrysomelidae	Luperus longicornis
Coleoptera	Chrysomelidae	Luperus luperus
Coleoptera	Chrysomelidae	Luperus saxonicus
Coleoptera	Chrysomelidae	Luperus viridipennis
Coleoptera	Chrysomelidae	Lythraria salicariae
Coleoptera	Chrysomelidae	Mantura chrysanthemi
Coleoptera	Chrysomelidae	Neocrepidodera femorata
Coleoptera	Chrysomelidae	Neocrepidodera ferruginea
Coleoptera	Chrysomelidae	Neocrepidodera interpunctata
Coleoptera	Chrysomelidae	Neocrepidodera motschulskii
Coleoptera	Chrysomelidae	Neocrepidodera transversa
Coleoptera	Chrysomelidae	Neogalerucella pusilla
Coleoptera	Chrysomelidae	Oreina bifrons
Coleoptera	Chrysomelidae	Oreina cacaliae
Coleoptera	Chrysomelidae	Oreina speciosa
Coleoptera	Chrysomelidae	Oulema duftschmidi
Coleoptera	Chrysomelidae	Oulema gallaeciana
Coleoptera	Chrysomelidae	Oulema melanopus
Coleoptera	Chrysomelidae	Phaedon armoraciae
Coleoptera	Chrysomelidae	Phaedon cochleariae
Coleoptera	Chrysomelidae	Phyllobrotica quadrimaculata
Coleoptera	Chrysomelidae	Phyllotreta aerea
Coleoptera	Chrysomelidae	Phyllotreta astrachanica
Coleoptera	Chrysomelidae	Phyllotreta atra
Coleoptera	Chrysomelidae	Phyllotreta christinae
Coleoptera	Chrysomelidae	Phyllotreta consobrina
Coleoptera	Chrysomelidae	Phyllotreta cruciferae
Coleoptera	Chrysomelidae	Phyllotreta exclamationis
Coleoptera	Chrysomelidae	Phyllotreta nemorum
Coleoptera	Chrysomelidae	Phyllotreta nigripes
Coleoptera	Chrysomelidae	Phyllotreta nodicornis
Coleoptera	Chrysomelidae	Phyllotreta ochripes
Coleoptera	Chrysomelidae	Phyllotreta procera
Coleoptera	Chrysomelidae	Phyllotreta tetrastigma
Coleoptera	Chrysomelidae	Phyllotreta undulata
Coleoptera	Chrysomelidae	Phyllotreta vittula
Coleoptera	Chrysomelidae	Plagiodera versicolora
Coleoptera	Chrysomelidae	Plagiosterna aenea
Coleoptera	Chrysomelidae	Plateumaris consimilis
Coleoptera	Chrysomelidae	Podagrica fuscicornis
Coleoptera	Chrysomelidae	Psylliodes affinis
Coleoptera	Chrysomelidae	Psylliodes chalcomerus
Coleoptera	Chrysomelidae	Psylliodes chrysocephalus
Coleoptera	Chrysomelidae	Psylliodes cucullatus
Coleoptera	Chrysomelidae	Psylliodes cuprea
Coleoptera	Chrysomelidae	Psylliodes dulcamarae
Coleoptera	Chrysomelidae	Psylliodes napi
Coleoptera	Chrysomelidae	Psylliodes picinus
Coleoptera	Chrysomelidae	Pyrrhalta viburni
Coleoptera	Chrysomelidae	Sermylassa halensis
Coleoptera	Chrysomelidae	Smaragdina affinis
Coleoptera	Chrysomelidae	Smaragdina salicina
Coleoptera	Chrysomelidae	Spermophagus calystegiae
Coleoptera	Chrysomelidae	Sphaeroderma rubidum
Coleoptera	Chrysomelidae	Sphaeroderma testaceum
Coleoptera	Ciidae	Cis boleti
Coleoptera	Ciidae	Cis castaneus
Coleoptera	Ciidae	Cis comptus
Coleoptera	Ciidae	Cis dentatus
Coleoptera	Ciidae	Cis fagi
Coleoptera	Ciidae	Cis rugulosus
Coleoptera	Ciidae	Cis setiger
Coleoptera	Cimberididae	Cimberis attelaboides
Coleoptera	Cimberididae	Doydirhynchus austriacus
Coleoptera	Clambidae	Calyptomerus dubius
Coleoptera	Clambidae	Clambus simsoni
Coleoptera	Cleridae	Dermestoides sanguinicollis
Coleoptera	Cleridae	Korynetes caeruleus
Coleoptera	Cleridae	Necrobia rufipes
Coleoptera	Cleridae	Necrobia violacea
Coleoptera	Cleridae	Opilo mollis
Coleoptera	Cleridae	Opilo pallidus
Coleoptera	Cleridae	Thanasimus femoralis
Coleoptera	Cleridae	Thanasimus formicarius
Coleoptera	Cleridae	Thanasimus pectoralis
Coleoptera	Cleridae	Tillus elongatus
Coleoptera	Cleridae	Trichodes alvearius
Coleoptera	Cleridae	Trichodes apiarius
Coleoptera	Coccinellidae	Adalia bipunctata
Coleoptera	Coccinellidae	Adalia decempunctata
Coleoptera	Coccinellidae	Anatis ocellata
Coleoptera	Coccinellidae	Anisosticta novemdecimpunctata
Coleoptera	Coccinellidae	Aphidecta obliterata
Coleoptera	Coccinellidae	Calvia decemguttata
Coleoptera	Coccinellidae	Calvia quatuordecimguttata
Coleoptera	Coccinellidae	Chilocorus bipustulatus
Coleoptera	Coccinellidae	Chilocorus renipustulatus
Coleoptera	Coccinellidae	Clitostethus arcuatus
Coleoptera	Coccinellidae	Coccidula rufa
Coleoptera	Coccinellidae	Coccidula scutellata
Coleoptera	Coccinellidae	Coccinella magnifica
Coleoptera	Coccinellidae	Coccinella quinquepunctata
Coleoptera	Coccinellidae	Coccinella septempunctata
Coleoptera	Coccinellidae	Coccinella undecimpunctata
Coleoptera	Coccinellidae	Coccinula quatuordecimpustulata
Coleoptera	Coccinellidae	Cynegetis impunctata
Coleoptera	Coccinellidae	Exochomus quadripustulatus
Coleoptera	Coccinellidae	Halyzia sedecimguttata
Coleoptera	Coccinellidae	Harmonia axyridis
Coleoptera	Coccinellidae	Harmonia quadripunctata
Coleoptera	Coccinellidae	Hippodamia undecimnotata
Coleoptera	Coccinellidae	Hippodamia variegata
Coleoptera	Coccinellidae	Hyperaspis campestris
Coleoptera	Coccinellidae	Hyperaspis concolor
Coleoptera	Coccinellidae	Hyperaspis pseudopustulata
Coleoptera	Coccinellidae	Myrrha octodecimguttata
Coleoptera	Coccinellidae	Myzia oblongoguttata
Coleoptera	Coccinellidae	Nephus bipunctatus
Coleoptera	Coccinellidae	Nephus bisignatus
Coleoptera	Coccinellidae	Nephus quadrimaculatus
Coleoptera	Coccinellidae	Nephus redtenbacheri
Coleoptera	Coccinellidae	Oenopia conglobata
Coleoptera	Coccinellidae	Platynaspis luteorubra
Coleoptera	Coccinellidae	Propylea quatuordecimpunctata
Coleoptera	Coccinellidae	Psyllobora vigintiduopunctata
Coleoptera	Coccinellidae	Rhyzobius chrysomeloides
Coleoptera	Coccinellidae	Rhyzobius litura
Coleoptera	Coccinellidae	Rhyzobius lophanthae
Coleoptera	Coccinellidae	Scymnus abietis
Coleoptera	Coccinellidae	Scymnus ater
Coleoptera	Coccinellidae	Scymnus auritus
Coleoptera	Coccinellidae	Scymnus ferrugatus
Coleoptera	Coccinellidae	Scymnus frontalis
Coleoptera	Coccinellidae	Scymnus haemorrhoidalis
Coleoptera	Coccinellidae	Scymnus impexus
Coleoptera	Coccinellidae	Scymnus interruptus
Coleoptera	Coccinellidae	Scymnus limbatus
Coleoptera	Coccinellidae	Scymnus mimulus
Coleoptera	Coccinellidae	Scymnus pallipediformis
Coleoptera	Coccinellidae	Scymnus rubromaculatus
Coleoptera	Coccinellidae	Scymnus subvillosus
Coleoptera	Coccinellidae	Scymnus suturalis
Coleoptera	Coccinellidae	Sospita vigintiguttata
Coleoptera	Coccinellidae	Stethorus punctillum
Coleoptera	Coccinellidae	Subcoccinella vigintiquatuorpunctata
Coleoptera	Coccinellidae	Tytthaspis sedecimpunctata
Coleoptera	Coccinellidae	Vibidia duodecimguttata
Coleoptera	Corylophidae	Corylophus cassidoides
Coleoptera	Corylophidae	Orthoperus atomus
Coleoptera	Corylophidae	Orthoperus corticalis
Coleoptera	Corylophidae	Orthoperus mundus
Coleoptera	Corylophidae	Orthoperus nigrescens
Coleoptera	Corylophidae	Orthoperus punctatus
Coleoptera	Corylophidae	Sericoderus lateralis
Coleoptera	Cryptophagidae	Antherophagus pallens
Coleoptera	Cryptophagidae	Atomaria fuscata
Coleoptera	Cryptophagidae	Atomaria linearis
Coleoptera	Cryptophagidae	Atomaria mesomela
Coleoptera	Cryptophagidae	Atomaria nigrirostris
Coleoptera	Cryptophagidae	Atomaria nigriventris
Coleoptera	Cryptophagidae	Atomaria nitidula
Coleoptera	Cryptophagidae	Atomaria pusilla
Coleoptera	Cryptophagidae	Atomaria rubella
Coleoptera	Cryptophagidae	Atomaria scutellaris
Coleoptera	Cryptophagidae	Atomaria testacea
Coleoptera	Cryptophagidae	Atomaria zetterstedti
Coleoptera	Cryptophagidae	Cryptophagus dentatus
Coleoptera	Cryptophagidae	Cryptophagus dorsalis
Coleoptera	Cryptophagidae	Cryptophagus lycoperdi
Coleoptera	Cryptophagidae	Cryptophagus pallidus
Coleoptera	Cryptophagidae	Cryptophagus pilosus
Coleoptera	Cryptophagidae	Cryptophagus populi
Coleoptera	Cryptophagidae	Cryptophagus pubescens
Coleoptera	Cryptophagidae	Cryptophagus scanicus
Coleoptera	Cryptophagidae	Cryptophagus schmidti
Coleoptera	Cryptophagidae	Cryptophagus thomsoni
Coleoptera	Cryptophagidae	Ephistemus globulus
Coleoptera	Cryptophagidae	Micrambe abietis
Coleoptera	Cryptophagidae	Micrambe lindbergorum
Coleoptera	Cryptophagidae	Micrambe villosus
Coleoptera	Cryptophagidae	Telmatophilus schoenherrii
Coleoptera	Cryptophagidae	Telmatophilus typhae
Coleoptera	Curculionidae	Acalles misellus
Coleoptera	Curculionidae	Acalles ptinoides
Coleoptera	Curculionidae	Acalyptus carpini
Coleoptera	Curculionidae	Anisandrus dispar
Coleoptera	Curculionidae	Anthonomus pedicularius
Coleoptera	Curculionidae	Anthonomus pomorum
Coleoptera	Curculionidae	Anthonomus rectirostris
Coleoptera	Curculionidae	Anthonomus rubi
Coleoptera	Curculionidae	Anthonomus ulmi
Coleoptera	Curculionidae	Archarius pyrrhoceras
Coleoptera	Curculionidae	Baris artemisiae
Coleoptera	Curculionidae	Baris coerulescens
Coleoptera	Curculionidae	Barynotus moerens
Coleoptera	Curculionidae	Barypeithes araneiformis
Coleoptera	Curculionidae	Barypeithes pellucidus
Coleoptera	Curculionidae	Brachonyx pineti
Coleoptera	Curculionidae	Brachyderes incanus
Coleoptera	Curculionidae	Brachypera zoilus
Coleoptera	Curculionidae	Brachysomus echinatus
Coleoptera	Curculionidae	Bradybatus fallax
Coleoptera	Curculionidae	Bradybatus kellneri
Coleoptera	Curculionidae	Ceutorhynchus contractus
Coleoptera	Curculionidae	Ceutorhynchus erysimi
Coleoptera	Curculionidae	Ceutorhynchus floralis
Coleoptera	Curculionidae	Ceutorhynchus napi
Coleoptera	Curculionidae	Ceutorhynchus obstrictus
Coleoptera	Curculionidae	Ceutorhynchus pallidactylus
Coleoptera	Curculionidae	Ceutorhynchus pulvinatus
Coleoptera	Curculionidae	Ceutorhynchus pumilio
Coleoptera	Curculionidae	Ceutorhynchus quadridens
Coleoptera	Curculionidae	Ceutorhynchus sisymbrii
Coleoptera	Curculionidae	Charagmus gressorius
Coleoptera	Curculionidae	Charagmus griseus
Coleoptera	Curculionidae	Chlorophanus viridis
Coleoptera	Curculionidae	Cionus hortulanus
Coleoptera	Curculionidae	Cionus tuberculosus
Coleoptera	Curculionidae	Cleopus pulchellus
Coleoptera	Curculionidae	Coeliastes lamii
Coleoptera	Curculionidae	Coeliodes dryados
Coleoptera	Curculionidae	Coeliodes erythroleucus
Coleoptera	Curculionidae	Coeliodes ruber
Coleoptera	Curculionidae	Coryssomerus capucinus
Coleoptera	Curculionidae	Cryphalus abietis
Coleoptera	Curculionidae	Cryphalus piceae
Coleoptera	Curculionidae	Cryptorhynchus lapathi
Coleoptera	Curculionidae	Crypturgus hispidulus
Coleoptera	Curculionidae	Crypturgus subcribrosus
Coleoptera	Curculionidae	Curculio elephas
Coleoptera	Curculionidae	Curculio glandium
Coleoptera	Curculionidae	Curculio nucum
Coleoptera	Curculionidae	Curculio pellitus
Coleoptera	Curculionidae	Curculio venosus
Coleoptera	Curculionidae	Curculio villosus
Coleoptera	Curculionidae	Dorytomus ictor
Coleoptera	Curculionidae	Dorytomus melanophthalmus
Coleoptera	Curculionidae	Dorytomus taeniatus
Coleoptera	Curculionidae	Dorytomus tortrix
Coleoptera	Curculionidae	Dorytomus tremulae
Coleoptera	Curculionidae	Dryocoetes alni
Coleoptera	Curculionidae	Dryocoetes hymalayensis
Coleoptera	Curculionidae	Dryocoetes villosus
Coleoptera	Curculionidae	Echinodera hypocrita
Coleoptera	Curculionidae	Ellescus scanicus
Coleoptera	Curculionidae	Ernoporicus fagi
Coleoptera	Curculionidae	Eusomus ovulum
Coleoptera	Curculionidae	Foucartia squamulata
Coleoptera	Curculionidae	Glocianus punctiger
Coleoptera	Curculionidae	Grypus brunnirostris
Coleoptera	Curculionidae	Gymnetron asellus
Coleoptera	Curculionidae	Gymnetron bipustulatum
Coleoptera	Curculionidae	Gymnetron labile
Coleoptera	Curculionidae	Gymnetron rostellum
Coleoptera	Curculionidae	Gymnetron veronicae
Coleoptera	Curculionidae	Gymnetron villosulum
Coleoptera	Curculionidae	Hadroplontus litura
Coleoptera	Curculionidae	Hylastes cunicularius
Coleoptera	Curculionidae	Hylastinus obscurus
Coleoptera	Curculionidae	Hylesinus fraxini
Coleoptera	Curculionidae	Hylesinus toranio
Coleoptera	Curculionidae	Hylobius abietis
Coleoptera	Curculionidae	Hylobius piceus
Coleoptera	Curculionidae	Hypera nigrirostris
Coleoptera	Curculionidae	Hypera postica
Coleoptera	Curculionidae	Hypera rumicis
Coleoptera	Curculionidae	Hypera viciae
Coleoptera	Curculionidae	Ips acuminatus
Coleoptera	Curculionidae	Ips typographus
Coleoptera	Curculionidae	Isochnus sequensi
Coleoptera	Curculionidae	Kyklioacalles abstersus
Coleoptera	Curculionidae	Kyklioacalles roboris
Coleoptera	Curculionidae	Larinus planus
Coleoptera	Curculionidae	Larinus turbinatus
Coleoptera	Curculionidae	Leiosoma deflexum
Coleoptera	Curculionidae	Lignyodes enucleator
Coleoptera	Curculionidae	Limnobaris pilistriata
Coleoptera	Curculionidae	Limobius borealis
Coleoptera	Curculionidae	Liophloeus tessulatus
Coleoptera	Curculionidae	Lixus filiformis
Coleoptera	Curculionidae	Lixus punctiventris
Coleoptera	Curculionidae	Lixus rubicundus
Coleoptera	Curculionidae	Magdalis armigera
Coleoptera	Curculionidae	Magdalis caucasica
Coleoptera	Curculionidae	Magdalis cerasi
Coleoptera	Curculionidae	Magdalis duplicata
Coleoptera	Curculionidae	Magdalis flavicornis
Coleoptera	Curculionidae	Magdalis rufa
Coleoptera	Curculionidae	Magdalis ruficornis
Coleoptera	Curculionidae	Magdalis violacea
Coleoptera	Curculionidae	Marmaropus besseri
Coleoptera	Curculionidae	Mecinus pascuorum
Coleoptera	Curculionidae	Mecinus pyraster
Coleoptera	Curculionidae	Miarus campanulae
Coleoptera	Curculionidae	Miarus graminis
Coleoptera	Curculionidae	Micrelus ericae
Coleoptera	Curculionidae	Mogulones raphani
Coleoptera	Curculionidae	Mononychus punctumalbum
Coleoptera	Curculionidae	Nedyus quadrimaculatus
Coleoptera	Curculionidae	Notaris scirpi
Coleoptera	Curculionidae	Orchestes fagi
Coleoptera	Curculionidae	Orchestes quercus
Coleoptera	Curculionidae	Orchestes rusci
Coleoptera	Curculionidae	Orchestes testaceus
Coleoptera	Curculionidae	Otiorhynchus coecus
Coleoptera	Curculionidae	Otiorhynchus fullo
Coleoptera	Curculionidae	Otiorhynchus laevigatus
Coleoptera	Curculionidae	Otiorhynchus ligneus
Coleoptera	Curculionidae	Otiorhynchus niger
Coleoptera	Curculionidae	Otiorhynchus nodosus
Coleoptera	Curculionidae	Otiorhynchus ovatus
Coleoptera	Curculionidae	Otiorhynchus porcatus
Coleoptera	Curculionidae	Otiorhynchus raucus
Coleoptera	Curculionidae	Otiorhynchus rugifrons
Coleoptera	Curculionidae	Otiorhynchus scaber
Coleoptera	Curculionidae	Otiorhynchus singularis
Coleoptera	Curculionidae	Otiorhynchus subdentatus
Coleoptera	Curculionidae	Otiorhynchus sulcatus
Coleoptera	Curculionidae	Pachyrhinus lethierryi
Coleoptera	Curculionidae	Pachyrhinus squamulosus
Coleoptera	Curculionidae	Parethelcus pollinarius
Coleoptera	Curculionidae	Philopedon plagiatum
Coleoptera	Curculionidae	Phloeosinus thujae
Coleoptera	Curculionidae	Phloeotribus rhododactylus
Coleoptera	Curculionidae	Phyllobius arborator
Coleoptera	Curculionidae	Phyllobius argentatus
Coleoptera	Curculionidae	Phyllobius betulinus
Coleoptera	Curculionidae	Phyllobius glaucus
Coleoptera	Curculionidae	Phyllobius maculicornis
Coleoptera	Curculionidae	Phyllobius oblongus
Coleoptera	Curculionidae	Phyllobius pomaceus
Coleoptera	Curculionidae	Phyllobius pyri
Coleoptera	Curculionidae	Phyllobius roboretanus
Coleoptera	Curculionidae	Phyllobius virideaeris
Coleoptera	Curculionidae	Phyllobius viridicollis
Coleoptera	Curculionidae	Pityogenes chalcographus
Coleoptera	Curculionidae	Platypus cylindrus
Coleoptera	Curculionidae	Polydrusus amoenus
Coleoptera	Curculionidae	Polydrusus cervinus
Coleoptera	Curculionidae	Polydrusus formosus
Coleoptera	Curculionidae	Polydrusus impar
Coleoptera	Curculionidae	Polydrusus impressifrons
Coleoptera	Curculionidae	Polydrusus inustus
Coleoptera	Curculionidae	Polydrusus marginatus
Coleoptera	Curculionidae	Polydrusus mollis
Coleoptera	Curculionidae	Polydrusus pallidus
Coleoptera	Curculionidae	Polydrusus picus
Coleoptera	Curculionidae	Polydrusus pilosus
Coleoptera	Curculionidae	Polydrusus pterygomalis
Coleoptera	Curculionidae	Polydrusus tereticollis
Coleoptera	Curculionidae	Rhamphus oxyacanthae
Coleoptera	Curculionidae	Rhamphus pulicarius
Coleoptera	Curculionidae	Rhamphus subaeneus
Coleoptera	Curculionidae	Rhinocyllus conicus
Coleoptera	Curculionidae	Rhinoncus albicinctus
Coleoptera	Curculionidae	Rhinoncus castor
Coleoptera	Curculionidae	Rhinoncus inconspectus
Coleoptera	Curculionidae	Rhinoncus pericarpius
Coleoptera	Curculionidae	Rhinusa antirrhini
Coleoptera	Curculionidae	Rhynchaenus pilosus
Coleoptera	Curculionidae	Rhynchaenus rufus
Coleoptera	Curculionidae	Rhynchaenus signifer
Coleoptera	Curculionidae	Romualdius scaber
Coleoptera	Curculionidae	Scolytus intricatus
Coleoptera	Curculionidae	Scolytus mali
Coleoptera	Curculionidae	Scolytus multistriatus
Coleoptera	Curculionidae	Scolytus rugulosus
Coleoptera	Curculionidae	Sibinia pellucens
Coleoptera	Curculionidae	Sibinia primita
Coleoptera	Curculionidae	Sibinia pyrrhodactyla
Coleoptera	Curculionidae	Sirocalodes depressicollis
Coleoptera	Curculionidae	Sirocalodes quercicola
Coleoptera	Curculionidae	Sitona cambricus
Coleoptera	Curculionidae	Sitona hispidulus
Coleoptera	Curculionidae	Sitona humeralis
Coleoptera	Curculionidae	Sitona lineatus
Coleoptera	Curculionidae	Sitona lineellus
Coleoptera	Curculionidae	Sitona obsoletus
Coleoptera	Curculionidae	Sitona regensteinensis
Coleoptera	Curculionidae	Sitona sulcifrons
Coleoptera	Curculionidae	Sitona suturalis
Coleoptera	Curculionidae	Sitona waterhousei
Coleoptera	Curculionidae	Smicronyx jungermanniae
Coleoptera	Curculionidae	Stenocarus ruficornis
Coleoptera	Curculionidae	Stereonychus fraxini
Coleoptera	Curculionidae	Strophosoma capitatum
Coleoptera	Curculionidae	Strophosoma faber
Coleoptera	Curculionidae	Strophosoma melanogrammum
Coleoptera	Curculionidae	Taphrorychus bicolor
Coleoptera	Curculionidae	Tapinotus sellatus
Coleoptera	Curculionidae	Thamiocolus viduatus
Coleoptera	Curculionidae	Tomicus piniperda
Coleoptera	Curculionidae	Trachodes hispidus
Coleoptera	Curculionidae	Trachyphloeus aristatus
Coleoptera	Curculionidae	Trichosirocalus troglodytes
Coleoptera	Curculionidae	Trypodendron domesticum
Coleoptera	Curculionidae	Trypodendron lineatum
Coleoptera	Curculionidae	Trypodendron signatum
Coleoptera	Curculionidae	Trypophloeus granulatus
Coleoptera	Curculionidae	Tychius meliloti
Coleoptera	Curculionidae	Tychius picirostris
Coleoptera	Curculionidae	Tychius pusillus
Coleoptera	Curculionidae	Tychius sharpi
Coleoptera	Curculionidae	Tychius stephensi
Coleoptera	Curculionidae	Xyleborinus saxesenii
Coleoptera	Curculionidae	Xyleborus dryographus
Coleoptera	Curculionidae	Xyleborus monographus
Coleoptera	Curculionidae	Xylocleptes bispinus
Coleoptera	Curculionidae	Xylosandrus germanus
Coleoptera	Dascillidae	Dascillus cervinus
Coleoptera	Dermestidae	Anthrenus fuscus
Coleoptera	Dermestidae	Anthrenus museorum
Coleoptera	Dermestidae	Anthrenus verbasci
Coleoptera	Dermestidae	Attagenus pellio
Coleoptera	Dermestidae	Attagenus schaefferi
Coleoptera	Dermestidae	Megatoma undata
Coleoptera	Dermestidae	Trinodes hirtus
Coleoptera	Dermestidae	Trogoderma glabrum
Coleoptera	Dryopidae	Dryops auriculatus
Coleoptera	Dryopidae	Dryops luridus
Coleoptera	Dytiscidae	Agabus bipustulatus
Coleoptera	Dytiscidae	Agabus uliginosus
Coleoptera	Dytiscidae	Colymbetes fuscus
Coleoptera	Dytiscidae	Hydroporus erythrocephalus
Coleoptera	Dytiscidae	Hydroporus figuratus
Coleoptera	Dytiscidae	Hydroporus incognitus
Coleoptera	Dytiscidae	Hydroporus longulus
Coleoptera	Dytiscidae	Hydroporus memnonius
Coleoptera	Dytiscidae	Ilybius ater
Coleoptera	Dytiscidae	Ilybius chalconatus
Coleoptera	Dytiscidae	Rhantus suturalis
Coleoptera	Elateridae	Actenicerus sjaelandicus
Coleoptera	Elateridae	Adrastus axillaris
Coleoptera	Elateridae	Adrastus pallens
Coleoptera	Elateridae	Adrastus rachifer
Coleoptera	Elateridae	Agriotes acuminatus
Coleoptera	Elateridae	Agriotes gallicus
Coleoptera	Elateridae	Agriotes lineatus
Coleoptera	Elateridae	Agriotes obscurus
Coleoptera	Elateridae	Agriotes pallidulus
Coleoptera	Elateridae	Agriotes pilosellus
Coleoptera	Elateridae	Agriotes sputator
Coleoptera	Elateridae	Agrypnus murinus
Coleoptera	Elateridae	Ampedus aethiops
Coleoptera	Elateridae	Ampedus auripes
Coleoptera	Elateridae	Ampedus balteatus
Coleoptera	Elateridae	Ampedus elegantulus
Coleoptera	Elateridae	Ampedus elongatulus
Coleoptera	Elateridae	Ampedus erythrogonus
Coleoptera	Elateridae	Ampedus nigrinus
Coleoptera	Elateridae	Ampedus pomonae
Coleoptera	Elateridae	Ampedus pomorum
Coleoptera	Elateridae	Ampedus quercicola
Coleoptera	Elateridae	Ampedus sanguineus
Coleoptera	Elateridae	Ampedus sanguinolentus
Coleoptera	Elateridae	Anostirus castaneus
Coleoptera	Elateridae	Anostirus purpureus
Coleoptera	Elateridae	Aplotarsus incanus
Coleoptera	Elateridae	Athous bicolor
Coleoptera	Elateridae	Athous haemorrhoidalis
Coleoptera	Elateridae	Athous subfuscus
Coleoptera	Elateridae	Athous vittatus
Coleoptera	Elateridae	Brachygonus megerlei
Coleoptera	Elateridae	Calambus bipustulatus
Coleoptera	Elateridae	Cardiophorus atramentarius
Coleoptera	Elateridae	Cardiophorus gramineus
Coleoptera	Elateridae	Cardiophorus nigerrimus
Coleoptera	Elateridae	Cardiophorus ruficollis
Coleoptera	Elateridae	Cardiophorus vestigialis
Coleoptera	Elateridae	Cidnopus aeruginosus
Coleoptera	Elateridae	Cidnopus pilosus
Coleoptera	Elateridae	Ctenicera cuprea
Coleoptera	Elateridae	Ctenicera pectinicornis
Coleoptera	Elateridae	Dalopius marginatus
Coleoptera	Elateridae	Denticollis linearis
Coleoptera	Elateridae	Denticollis rubens
Coleoptera	Elateridae	Dicronychus cinereus
Coleoptera	Elateridae	Drilus concolor
Coleoptera	Elateridae	Drilus flavescens
Coleoptera	Elateridae	Ectinus aterrimus
Coleoptera	Elateridae	Hemicrepidius hirtus
Coleoptera	Elateridae	Hemicrepidius niger
Coleoptera	Elateridae	Hypoganus inunctus
Coleoptera	Elateridae	Idolus picipennis
Coleoptera	Elateridae	Limonius minutus
Coleoptera	Elateridae	Limonius poneli
Coleoptera	Elateridae	Liotrichus affinis
Coleoptera	Elateridae	Melanotus brunnipes
Coleoptera	Elateridae	Melanotus castanipes
Coleoptera	Elateridae	Melanotus punctolineatus
Coleoptera	Elateridae	Melanotus villosus
Coleoptera	Elateridae	Mosotalesus nigricornis
Coleoptera	Elateridae	Nothodes parvulus
Coleoptera	Elateridae	Omalisus fontisbellaquaei
Coleoptera	Elateridae	Pheletes aeneoniger
Coleoptera	Elateridae	Pheletes quercus
Coleoptera	Elateridae	Prosternon tessellatum
Coleoptera	Elateridae	Selatosomus aeneus
Coleoptera	Elateridae	Selatosomus latus
Coleoptera	Elateridae	Sericus brunneus
Coleoptera	Elateridae	Synaptus filiformis
Coleoptera	Elmidae	Elmis aenea
Coleoptera	Elmidae	Elmis maugetii
Coleoptera	Elmidae	Oulimnius tuberculatus
Coleoptera	Endomychidae	Endomychus coccineus
Coleoptera	Erotylidae	Dacne bipustulata
Coleoptera	Erotylidae	Triplax aenea
Coleoptera	Erotylidae	Triplax russica
Coleoptera	Erotylidae	Tritoma bipustulata
Coleoptera	Eucnemidae	Dromaeolus barnabita
Coleoptera	Eucnemidae	Epiphanis cornutus
Coleoptera	Eucnemidae	Eucnemis capucina
Coleoptera	Eucnemidae	Hylis cariniceps
Coleoptera	Eucnemidae	Hylis foveicollis
Coleoptera	Eucnemidae	Hylis olexai
Coleoptera	Eucnemidae	Melasis buprestoides
Coleoptera	Eucnemidae	Microrhagus pygmaeus
Coleoptera	Geotrupidae	Anoplotrupes stercorosus
Coleoptera	Geotrupidae	Odonteus armiger
Coleoptera	Geotrupidae	Trypocopris vernalis
Coleoptera	Geotrupidae	Typhaeus typhoeus
Coleoptera	Haliplidae	Haliplus heydeni
Coleoptera	Haliplidae	Haliplus lineatocollis
Coleoptera	Helophoridae	Helophorus aequalis
Coleoptera	Helophoridae	Helophorus brevipalpis
Coleoptera	Helophoridae	Helophorus granularis
Coleoptera	Helophoridae	Helophorus minutus
Coleoptera	Helophoridae	Helophorus obscurus
Coleoptera	Heteroceridae	Heterocerus fenestratus
Coleoptera	Heteroceridae	Heterocerus fusculus
Coleoptera	Hydraenidae	Hydraena riparia
Coleoptera	Hydraenidae	Limnebius truncatellus
Coleoptera	Hydraenidae	Ochthebius marinus
Coleoptera	Hydrophilidae	Anacaena limbata
Coleoptera	Hydrophilidae	Anacaena lutescens
Coleoptera	Hydrophilidae	Cercyon marinus
Coleoptera	Hydrophilidae	Cercyon melanocephalus
Coleoptera	Hydrophilidae	Cercyon quisquilius
Coleoptera	Hydrophilidae	Cymbiodyta marginella
Coleoptera	Hydrophilidae	Enochrus coarctatus
Coleoptera	Hydrophilidae	Enochrus quadripunctatus
Coleoptera	Hydrophilidae	Helochares obscurus
Coleoptera	Hydrophilidae	Hydrobius fuscipes
Coleoptera	Kateretidae	Brachypterolus linariae
Coleoptera	Kateretidae	Brachypterolus pulicarius
Coleoptera	Kateretidae	Brachypterolus vestitus
Coleoptera	Kateretidae	Brachypterus fulvipes
Coleoptera	Kateretidae	Brachypterus glaber
Coleoptera	Kateretidae	Brachypterus urticae
Coleoptera	Kateretidae	Heterhelus scutellaris
Coleoptera	Kateretidae	Kateretes pedicularius
Coleoptera	Kateretidae	Kateretes rufilabris
Coleoptera	Laemophloeidae	Cryptolestes corticinus
Coleoptera	Laemophloeidae	Cryptolestes duplicatus
Coleoptera	Laemophloeidae	Cryptolestes ferrugineus
Coleoptera	Lampyridae	Lamprohiza splendidula
Coleoptera	Lampyridae	Lampyris noctiluca
Coleoptera	Latridiidae	Cartodere nodifer
Coleoptera	Latridiidae	Corticaria abietorum
Coleoptera	Latridiidae	Corticaria impressa
Coleoptera	Latridiidae	Corticaria obscura
Coleoptera	Latridiidae	Corticaria serrata
Coleoptera	Latridiidae	Corticarina minuta
Coleoptera	Latridiidae	Corticarina obfuscata
Coleoptera	Latridiidae	Corticarina similata
Coleoptera	Latridiidae	Corticarina truncatella
Coleoptera	Latridiidae	Cortinicara gibbosa
Coleoptera	Latridiidae	Dienerella filiformis
Coleoptera	Latridiidae	Enicmus brevicornis
Coleoptera	Latridiidae	Enicmus histrio
Coleoptera	Latridiidae	Enicmus rugosus
Coleoptera	Latridiidae	Enicmus testaceus
Coleoptera	Latridiidae	Latridius anthracinus
Coleoptera	Latridiidae	Latridius consimilis
Coleoptera	Latridiidae	Melanophthalma curticollis
Coleoptera	Latridiidae	Melanophthalma maura
Coleoptera	Latridiidae	Melanophthalma suturalis
Coleoptera	Latridiidae	Stephostethus lardarius
Coleoptera	Latridiidae	Stephostethus rybinskii
Coleoptera	Leiodidae	Agathidium confusum
Coleoptera	Leiodidae	Agathidium nigrinum
Coleoptera	Leiodidae	Agathidium rotundatum
Coleoptera	Leiodidae	Agathidium seminulum
Coleoptera	Leiodidae	Agathidium varians
Coleoptera	Leiodidae	Amphicyllis globus
Coleoptera	Leiodidae	Anisotoma castanea
Coleoptera	Leiodidae	Anisotoma humeralis
Coleoptera	Leiodidae	Anisotoma orbicularis
Coleoptera	Leiodidae	Apocatops nigrita
Coleoptera	Leiodidae	Catops chrysomeloides
Coleoptera	Leiodidae	Catops coracinus
Coleoptera	Leiodidae	Catops fuliginosus
Coleoptera	Leiodidae	Catops grandicollis
Coleoptera	Leiodidae	Catops morio
Coleoptera	Leiodidae	Catops neglectus
Coleoptera	Leiodidae	Catops nigricans
Coleoptera	Leiodidae	Catops nigriclavis
Coleoptera	Leiodidae	Catops picipes
Coleoptera	Leiodidae	Catops subfuscus
Coleoptera	Leiodidae	Catops tristis
Coleoptera	Leiodidae	Choleva agilis
Coleoptera	Leiodidae	Choleva bicolor
Coleoptera	Leiodidae	Choleva cisteloides
Coleoptera	Leiodidae	Choleva fagniezi
Coleoptera	Leiodidae	Choleva glauca
Coleoptera	Leiodidae	Choleva oblonga
Coleoptera	Leiodidae	Colenis immunda
Coleoptera	Leiodidae	Colon affine
Coleoptera	Leiodidae	Colon barnevillei
Coleoptera	Leiodidae	Colon brunneum
Coleoptera	Leiodidae	Colon viennense
Coleoptera	Leiodidae	Hydnobius multistriatus
Coleoptera	Leiodidae	Leiodes bicolor
Coleoptera	Leiodidae	Leiodes ferruginea
Coleoptera	Leiodidae	Leiodes polita
Coleoptera	Leiodidae	Leiodes ruficollis
Coleoptera	Leiodidae	Leiodes rufipennis
Coleoptera	Leiodidae	Liocyrtusa minuta
Coleoptera	Leiodidae	Liodopria serricornis
Coleoptera	Leiodidae	Nargus anisotomoides
Coleoptera	Leiodidae	Nargus velox
Coleoptera	Leiodidae	Nargus wilkini
Coleoptera	Leiodidae	Nemadus colonoides
Coleoptera	Leiodidae	Ptomaphagus medius
Coleoptera	Leiodidae	Ptomaphagus varicornis
Coleoptera	Leiodidae	Sciodrepoides watsoni
Coleoptera	Lucanidae	Dorcus parallelipipedus
Coleoptera	Lucanidae	Platycerus caraboides
Coleoptera	Lucanidae	Sinodendron cylindricum
Coleoptera	Lycidae	Erotides cosnardi
Coleoptera	Lycidae	Lopheros rubens
Coleoptera	Lycidae	Platycis minutus
Coleoptera	Lycidae	Pyropterus nigroruber
Coleoptera	Lymexylidae	Elateroides dermestoides
Coleoptera	Megalopodidae	Zeugophora subspinosa
Coleoptera	Melandryidae	Abdera affinis
Coleoptera	Melandryidae	Abdera flexuosa
Coleoptera	Melandryidae	Abdera quadrifasciata
Coleoptera	Melandryidae	Abdera triguttata
Coleoptera	Melandryidae	Anisoxya fuscula
Coleoptera	Melandryidae	Conopalpus brevicollis
Coleoptera	Melandryidae	Hypulus quercinus
Coleoptera	Melandryidae	Melandrya barbata
Coleoptera	Melandryidae	Melandrya caraboides
Coleoptera	Melandryidae	Orchesia fasciata
Coleoptera	Melandryidae	Orchesia luteipalpis
Coleoptera	Melandryidae	Orchesia micans
Coleoptera	Melandryidae	Orchesia minor
Coleoptera	Melandryidae	Orchesia undulata
Coleoptera	Melandryidae	Osphya bipunctata
Coleoptera	Melandryidae	Serropalpus barbatus
Coleoptera	Meloidae	Meloe proscarabaeus
Coleoptera	Meloidae	Meloe violaceus
Coleoptera	Meloidae	Sitaris muralis
Coleoptera	Melyridae	Anthocomus coccineus
Coleoptera	Melyridae	Anthocomus equestris
Coleoptera	Melyridae	Anthocomus fasciatus
Coleoptera	Melyridae	Anthocomus rufus
Coleoptera	Melyridae	Axinotarsus marginalis
Coleoptera	Melyridae	Axinotarsus pulicarius
Coleoptera	Melyridae	Axinotarsus ruficollis
Coleoptera	Melyridae	Cerapheles terminatus
Coleoptera	Melyridae	Charopus graminicola
Coleoptera	Melyridae	Charopus pallipes
Coleoptera	Melyridae	Clanoptilus elegans
Coleoptera	Melyridae	Clanoptilus geniculatus
Coleoptera	Melyridae	Cordylepherus viridis
Coleoptera	Melyridae	Danacea nigritarsis
Coleoptera	Melyridae	Danacea pallipes
Coleoptera	Melyridae	Dasytes aeratus
Coleoptera	Melyridae	Dasytes cyaneus
Coleoptera	Melyridae	Dasytes fusculus
Coleoptera	Melyridae	Dasytes niger
Coleoptera	Melyridae	Dasytes obscurus
Coleoptera	Melyridae	Dasytes plumbeus
Coleoptera	Melyridae	Dasytes virens
Coleoptera	Melyridae	Dolichosoma lineare
Coleoptera	Melyridae	Ebaeus flavicornis
Coleoptera	Melyridae	Hypebaeus flavipes
Coleoptera	Melyridae	Malachius aeneus
Coleoptera	Melyridae	Malachius bipustulatus
Coleoptera	Melyridae	Sphinginus lobatus
Coleoptera	Monotomidae	Monotoma longicollis
Coleoptera	Monotomidae	Monotoma picipes
Coleoptera	Monotomidae	Rhizophagus aeneus
Coleoptera	Monotomidae	Rhizophagus bipustulatus
Coleoptera	Monotomidae	Rhizophagus cribratus
Coleoptera	Monotomidae	Rhizophagus depressus
Coleoptera	Monotomidae	Rhizophagus dispar
Coleoptera	Monotomidae	Rhizophagus ferrugineus
Coleoptera	Monotomidae	Rhizophagus parvulus
Coleoptera	Monotomidae	Rhizophagus perforatus
Coleoptera	Mordellidae	Curtimorda bisignata
Coleoptera	Mordellidae	Curtimorda maculosa
Coleoptera	Mordellidae	Hoshihananomia perlata
Coleoptera	Mordellidae	Mordella aculeata
Coleoptera	Mordellidae	Mordella meridionalis
Coleoptera	Mordellidae	Mordellistena bicoloripilosa
Coleoptera	Mordellidae	Mordellistena kraatzi
Coleoptera	Mordellidae	Mordellistena neuwaldeggiana
Coleoptera	Mordellidae	Mordellistena parvula
Coleoptera	Mordellidae	Mordellistena parvuloides
Coleoptera	Mordellidae	Mordellistena pseudobrevicauda
Coleoptera	Mordellidae	Mordellistena pumila
Coleoptera	Mordellidae	Mordellistena purpurascens
Coleoptera	Mordellidae	Mordellistena purpureonigrans
Coleoptera	Mordellidae	Mordellistena thuringiaca
Coleoptera	Mordellidae	Mordellistena variegata
Coleoptera	Mordellidae	Mordellistena weisei
Coleoptera	Mordellidae	Mordellistenula perrisi
Coleoptera	Mordellidae	Mordellochroa abdominalis
Coleoptera	Mordellidae	Mordellochroa milleri
Coleoptera	Mordellidae	Tomoxia bucephala
Coleoptera	Mordellidae	Variimorda mendax
Coleoptera	Mordellidae	Variimorda villosa
Coleoptera	Mycetophagidae	Berginus tamarisci
Coleoptera	Mycetophagidae	Litargus balteatus
Coleoptera	Mycetophagidae	Litargus connexus
Coleoptera	Mycetophagidae	Mycetophagus atomarius
Coleoptera	Mycetophagidae	Mycetophagus piceus
Coleoptera	Mycetophagidae	Mycetophagus quadripustulatus
Coleoptera	Mycetophagidae	Triphyllus bicolor
Coleoptera	Nitidulidae	Afrogethes planiusculus
Coleoptera	Nitidulidae	Afrogethes tristis
Coleoptera	Nitidulidae	Amphotis marginata
Coleoptera	Nitidulidae	Boragogethes symphyti
Coleoptera	Nitidulidae	Brassicogethes aeneus
Coleoptera	Nitidulidae	Brassicogethes viridescens
Coleoptera	Nitidulidae	Cryptarcha strigata
Coleoptera	Nitidulidae	Cychramus luteus
Coleoptera	Nitidulidae	Epuraea aestiva
Coleoptera	Nitidulidae	Epuraea marseuli
Coleoptera	Nitidulidae	Epuraea melanocephala
Coleoptera	Nitidulidae	Epuraea melina
Coleoptera	Nitidulidae	Epuraea muehli
Coleoptera	Nitidulidae	Epuraea pygmaea
Coleoptera	Nitidulidae	Epuraea terminalis
Coleoptera	Nitidulidae	Epuraea unicolor
Coleoptera	Nitidulidae	Fabogethes brachialis
Coleoptera	Nitidulidae	Fabogethes nigrescens
Coleoptera	Nitidulidae	Genistogethes carinulatus
Coleoptera	Nitidulidae	Glischrochilus hortensis
Coleoptera	Nitidulidae	Glischrochilus quadrisignatus
Coleoptera	Nitidulidae	Lamiogethes atramentarius
Coleoptera	Nitidulidae	Lamiogethes bidens
Coleoptera	Nitidulidae	Lamiogethes brunnicornis
Coleoptera	Nitidulidae	Lamiogethes difficilis
Coleoptera	Nitidulidae	Lamiogethes haemorrhoidalis
Coleoptera	Nitidulidae	Lamiogethes morosus
Coleoptera	Nitidulidae	Lamiogethes ochropus
Coleoptera	Nitidulidae	Lamiogethes pedicularius
Coleoptera	Nitidulidae	Lamiogethes sulcatus
Coleoptera	Nitidulidae	Meligethes flavimanus
Coleoptera	Nitidulidae	Pityophagus ferrugineus
Coleoptera	Nitidulidae	Sagittogethes ovatus
Coleoptera	Nitidulidae	Soronia grisea
Coleoptera	Nitidulidae	Stachygethes ruficornis
Coleoptera	Nitidulidae	Stelidota geminata
Coleoptera	Nitidulidae	Thymogethes egenus
Coleoptera	Oedemeridae	Anogcodes fulvicollis
Coleoptera	Oedemeridae	Chrysanthia geniculata
Coleoptera	Oedemeridae	Chrysanthia viridissima
Coleoptera	Oedemeridae	Ischnomera caerulea
Coleoptera	Oedemeridae	Ischnomera cyanea
Coleoptera	Oedemeridae	Ischnomera sanguinicollis
Coleoptera	Oedemeridae	Nacerdes carniolica
Coleoptera	Oedemeridae	Oedemera croceicollis
Coleoptera	Oedemeridae	Oedemera femorata
Coleoptera	Oedemeridae	Oedemera flavipes
Coleoptera	Oedemeridae	Oedemera lurida
Coleoptera	Oedemeridae	Oedemera nobilis
Coleoptera	Oedemeridae	Oedemera podagrariae
Coleoptera	Oedemeridae	Oedemera subulata
Coleoptera	Oedemeridae	Oedemera virescens
Coleoptera	Orsodacnidae	Orsodacne cerasi
Coleoptera	Peltidae	Peltis ferruginea
Coleoptera	Phalacridae	Olibrus aeneus
Coleoptera	Phalacridae	Olibrus affinis
Coleoptera	Phalacridae	Olibrus bicolor
Coleoptera	Phalacridae	Olibrus corticalis
Coleoptera	Phalacridae	Olibrus flavicornis
Coleoptera	Phalacridae	Olibrus gerhardti
Coleoptera	Phalacridae	Olibrus liquidus
Coleoptera	Phalacridae	Olibrus millefolii
Coleoptera	Phalacridae	Olibrus pygmaeus
Coleoptera	Phalacridae	Phalacrus caricis
Coleoptera	Phalacridae	Phalacrus fimetarius
Coleoptera	Phalacridae	Stilbus oblongus
Coleoptera	Phalacridae	Stilbus testaceus
Coleoptera	Ptiliidae	Acrotrichis brevipennis
Coleoptera	Ptiliidae	Acrotrichis grandicollis
Coleoptera	Ptiliidae	Acrotrichis intermedia
Coleoptera	Ptiliidae	Acrotrichis sitkaensis
Coleoptera	Ptiliidae	Nephanes titan
Coleoptera	Ptinidae	Anobium costatum
Coleoptera	Ptinidae	Anobium denticolle
Coleoptera	Ptinidae	Anobium nitidum
Coleoptera	Ptinidae	Anobium pertinax
Coleoptera	Ptinidae	Anobium punctatum
Coleoptera	Ptinidae	Dorcatoma dresdensis
Coleoptera	Ptinidae	Dorcatoma flavicornis
Coleoptera	Ptinidae	Dorcatoma setosella
Coleoptera	Ptinidae	Dryophilus anobioides
Coleoptera	Ptinidae	Dryophilus pusillus
Coleoptera	Ptinidae	Ernobius abietinus
Coleoptera	Ptinidae	Ernobius abietis
Coleoptera	Ptinidae	Ernobius angusticollis
Coleoptera	Ptinidae	Ernobius mollis
Coleoptera	Ptinidae	Mesocoelopus niger
Coleoptera	Ptinidae	Ptilinus fuscus
Coleoptera	Ptinidae	Ptilinus pectinicornis
Coleoptera	Ptinidae	Ptinomorphus imperialis
Coleoptera	Ptinidae	Ptinus dubius
Coleoptera	Ptinidae	Ptinus fur
Coleoptera	Ptinidae	Ptinus pilosus
Coleoptera	Ptinidae	Ptinus rufipes
Coleoptera	Ptinidae	Ptinus sexpunctatus
Coleoptera	Ptinidae	Xestobium rufovillosum
Coleoptera	Ptinidae	Xyletinus ater
Coleoptera	Ptinidae	Xyletinus laticollis
Coleoptera	Pyrochroidae	Pyrochroa coccinea
Coleoptera	Pyrochroidae	Pyrochroa serraticornis
Coleoptera	Pyrochroidae	Schizotus pectinicornis
Coleoptera	Rhadalidae	Aplocnemus nigricornis
Coleoptera	Ripiphoridae	Metoecus paradoxus
Coleoptera	Salpingidae	Lissodema denticolle
Coleoptera	Salpingidae	Rabocerus foveolatus
Coleoptera	Salpingidae	Rabocerus gabrieli
Coleoptera	Salpingidae	Salpingus planirostris
Coleoptera	Salpingidae	Salpingus ruficollis
Coleoptera	Salpingidae	Vincenzellus ruficollis
Coleoptera	Scarabaeidae	Amphimallon solstitiale
Coleoptera	Scarabaeidae	Anomala dubia
Coleoptera	Scarabaeidae	Calamosternus granarius
Coleoptera	Scarabaeidae	Cetonia aurata
Coleoptera	Scarabaeidae	Chilothorax distinctus
Coleoptera	Scarabaeidae	Hoplia philanthus
Coleoptera	Scarabaeidae	Maladera holosericea
Coleoptera	Scarabaeidae	Melinopterus prodromus
Coleoptera	Scarabaeidae	Melinopterus sphacelatus
Coleoptera	Scarabaeidae	Melolontha melolontha
Coleoptera	Scarabaeidae	Nimbus contaminatus
Coleoptera	Scarabaeidae	Onthophagus ovatus
Coleoptera	Scarabaeidae	Oxythyrea funesta
Coleoptera	Scarabaeidae	Phyllopertha horticola
Coleoptera	Scarabaeidae	Protaetia cuprea
Coleoptera	Scarabaeidae	Rhizotrogus aestivus
Coleoptera	Scarabaeidae	Trichius fasciatus
Coleoptera	Scarabaeidae	Valgus hemipterus
Coleoptera	Scirtidae	Contacyphon hilaris
Coleoptera	Scirtidae	Contacyphon laevipennis
Coleoptera	Scirtidae	Contacyphon ochraceus
Coleoptera	Scirtidae	Contacyphon padi
Coleoptera	Scirtidae	Contacyphon pubescens
Coleoptera	Scirtidae	Contacyphon punctipennis
Coleoptera	Scirtidae	Contacyphon ruficeps
Coleoptera	Scirtidae	Contacyphon variabilis
Coleoptera	Scirtidae	Elodes hausmanni
Coleoptera	Scirtidae	Elodes marginata
Coleoptera	Scirtidae	Elodes minuta
Coleoptera	Scirtidae	Hydrocyphon deflexicollis
Coleoptera	Scirtidae	Microcara testacea
Coleoptera	Scirtidae	Prionocyphon serricornis
Coleoptera	Scirtidae	Scirtes hemisphaericus
Coleoptera	Scraptiidae	Anaspis brunnipes
Coleoptera	Scraptiidae	Anaspis costai
Coleoptera	Scraptiidae	Anaspis flava
Coleoptera	Scraptiidae	Anaspis frontalis
Coleoptera	Scraptiidae	Anaspis humeralis
Coleoptera	Scraptiidae	Anaspis kiesenwetteri
Coleoptera	Scraptiidae	Anaspis lurida
Coleoptera	Scraptiidae	Anaspis maculata
Coleoptera	Scraptiidae	Anaspis melanostoma
Coleoptera	Scraptiidae	Anaspis pulicaria
Coleoptera	Scraptiidae	Anaspis regimbarti
Coleoptera	Scraptiidae	Anaspis ruficollis
Coleoptera	Scraptiidae	Anaspis rufilabris
Coleoptera	Scraptiidae	Anaspis septentrionalis
Coleoptera	Scraptiidae	Anaspis thoracica
Coleoptera	Scraptiidae	Anaspis varians
Coleoptera	Scraptiidae	Cyrtanaspis phalerata
Coleoptera	Scraptiidae	Scraptia fuscula
Coleoptera	Silphidae	Dendroxena quadrimaculata
Coleoptera	Silphidae	Necrodes littoralis
Coleoptera	Silphidae	Nicrophorus interruptus
Coleoptera	Silphidae	Nicrophorus investigator
Coleoptera	Silphidae	Nicrophorus vespillo
Coleoptera	Silphidae	Nicrophorus vespilloides
Coleoptera	Silphidae	Phosphuga atrata
Coleoptera	Silphidae	Silpha tristis
Coleoptera	Silphidae	Thanatophilus dispar
Coleoptera	Silphidae	Thanatophilus sinuatus
Coleoptera	Silvanidae	Ahasverus advena
Coleoptera	Silvanidae	Uleiota planata
Coleoptera	Sphindidae	Aspidiphorus orbiculatus
Coleoptera	Sphindidae	Sphindus dubius
Coleoptera	Staphylinidae	Acrolocha sulcula
Coleoptera	Staphylinidae	Acrotona amplicollis
Coleoptera	Staphylinidae	Acrotona aterrima
Coleoptera	Staphylinidae	Acrotona benicki
Coleoptera	Staphylinidae	Acrotona exigua
Coleoptera	Staphylinidae	Acrotona muscorum
Coleoptera	Staphylinidae	Acrotona parvula
Coleoptera	Staphylinidae	Acrotona pseudotenera
Coleoptera	Staphylinidae	Acrotona pygmaea
Coleoptera	Staphylinidae	Agaricochara latissima
Coleoptera	Staphylinidae	Aleochara albovillosa
Coleoptera	Staphylinidae	Aleochara bilineata
Coleoptera	Staphylinidae	Aleochara bipustulata
Coleoptera	Staphylinidae	Aleochara brevipennis
Coleoptera	Staphylinidae	Aleochara cuniculorum
Coleoptera	Staphylinidae	Aleochara curtula
Coleoptera	Staphylinidae	Aleochara haemoptera
Coleoptera	Staphylinidae	Aleochara intricata
Coleoptera	Staphylinidae	Aleochara irmgardis
Coleoptera	Staphylinidae	Aleochara lanuginosa
Coleoptera	Staphylinidae	Aleochara morion
Coleoptera	Staphylinidae	Aleochara sanguinea
Coleoptera	Staphylinidae	Aleochara spadicea
Coleoptera	Staphylinidae	Aleochara sparsa
Coleoptera	Staphylinidae	Aleochara verna
Coleoptera	Staphylinidae	Alevonota gracilenta
Coleoptera	Staphylinidae	Alianta incana
Coleoptera	Staphylinidae	Aloconota gregaria
Coleoptera	Staphylinidae	Aloconota languida
Coleoptera	Staphylinidae	Aloconota longicollis
Coleoptera	Staphylinidae	Amischa analis
Coleoptera	Staphylinidae	Amischa decipiens
Coleoptera	Staphylinidae	Amischa forcipata
Coleoptera	Staphylinidae	Amischa nigrofusca
Coleoptera	Staphylinidae	Amphichroum canaliculatum
Coleoptera	Staphylinidae	Anotylus hamatus
Coleoptera	Staphylinidae	Anotylus insecatus
Coleoptera	Staphylinidae	Anotylus inustus
Coleoptera	Staphylinidae	Anotylus mutator
Coleoptera	Staphylinidae	Anotylus nitidulus
Coleoptera	Staphylinidae	Anotylus rugosus
Coleoptera	Staphylinidae	Anotylus sculpturatus
Coleoptera	Staphylinidae	Anotylus tetracarinatus
Coleoptera	Staphylinidae	Anthobium atrocephalum
Coleoptera	Staphylinidae	Anthobium melanocephalum
Coleoptera	Staphylinidae	Anthobium unicolor
Coleoptera	Staphylinidae	Anthophagus alpestris
Coleoptera	Staphylinidae	Anthophagus angusticollis
Coleoptera	Staphylinidae	Anthophagus bicornis
Coleoptera	Staphylinidae	Anthophagus caraboides
Coleoptera	Staphylinidae	Anthophagus omalinus
Coleoptera	Staphylinidae	Anthophagus praeustus
Coleoptera	Staphylinidae	Arpedium quadrum
Coleoptera	Staphylinidae	Astenus procerus
Coleoptera	Staphylinidae	Astenus pulchellus
Coleoptera	Staphylinidae	Atheta aegra
Coleoptera	Staphylinidae	Atheta aeneicollis
Coleoptera	Staphylinidae	Atheta atramentaria
Coleoptera	Staphylinidae	Atheta basicornis
Coleoptera	Staphylinidae	Atheta benickiella
Coleoptera	Staphylinidae	Atheta boreella
Coleoptera	Staphylinidae	Atheta britanniae
Coleoptera	Staphylinidae	Atheta castanoptera
Coleoptera	Staphylinidae	Atheta cauta
Coleoptera	Staphylinidae	Atheta celata
Coleoptera	Staphylinidae	Atheta crassicornis
Coleoptera	Staphylinidae	Atheta cribrata
Coleoptera	Staphylinidae	Atheta debilis
Coleoptera	Staphylinidae	Atheta elongatula
Coleoptera	Staphylinidae	Atheta episcopalis
Coleoptera	Staphylinidae	Atheta fallaciosa
Coleoptera	Staphylinidae	Atheta fungi
Coleoptera	Staphylinidae	Atheta gagatina
Coleoptera	Staphylinidae	Atheta graminicola
Coleoptera	Staphylinidae	Atheta gyllenhalii
Coleoptera	Staphylinidae	Atheta hygrotopora
Coleoptera	Staphylinidae	Atheta hypnorum
Coleoptera	Staphylinidae	Atheta inquinula
Coleoptera	Staphylinidae	Atheta intermedia
Coleoptera	Staphylinidae	Atheta laevana
Coleoptera	Staphylinidae	Atheta laticollis
Coleoptera	Staphylinidae	Atheta longicornis
Coleoptera	Staphylinidae	Atheta luteipes
Coleoptera	Staphylinidae	Atheta macrocera
Coleoptera	Staphylinidae	Atheta malleus
Coleoptera	Staphylinidae	Atheta marcida
Coleoptera	Staphylinidae	Atheta melanaria
Coleoptera	Staphylinidae	Atheta monticola
Coleoptera	Staphylinidae	Atheta negligens
Coleoptera	Staphylinidae	Atheta nigra
Coleoptera	Staphylinidae	Atheta nigricornis
Coleoptera	Staphylinidae	Atheta nigripes
Coleoptera	Staphylinidae	Atheta oblita
Coleoptera	Staphylinidae	Atheta orbata
Coleoptera	Staphylinidae	Atheta paracrassicornis
Coleoptera	Staphylinidae	Atheta pittionii
Coleoptera	Staphylinidae	Atheta putrida
Coleoptera	Staphylinidae	Atheta ravilla
Coleoptera	Staphylinidae	Atheta scapularis
Coleoptera	Staphylinidae	Atheta sodalis
Coleoptera	Staphylinidae	Atheta sordidula
Coleoptera	Staphylinidae	Atheta triangulum
Coleoptera	Staphylinidae	Atheta vilis
Coleoptera	Staphylinidae	Atrecus affinis
Coleoptera	Staphylinidae	Autalia longicornis
Coleoptera	Staphylinidae	Autalia rivularis
Coleoptera	Staphylinidae	Bibloplectus ambiguus
Coleoptera	Staphylinidae	Bisnius fimetarius
Coleoptera	Staphylinidae	Bisnius sordidus
Coleoptera	Staphylinidae	Bisnius subuliformis
Coleoptera	Staphylinidae	Bledius gallicus
Coleoptera	Staphylinidae	Bolitobius castaneus
Coleoptera	Staphylinidae	Brachida exigua
Coleoptera	Staphylinidae	Brachygluta fossulata
Coleoptera	Staphylinidae	Brundinia marina
Coleoptera	Staphylinidae	Calodera aethiops
Coleoptera	Staphylinidae	Calodera nigrita
Coleoptera	Staphylinidae	Carpelimus corticinus
Coleoptera	Staphylinidae	Carpelimus impressus
Coleoptera	Staphylinidae	Carpelimus nitidus
Coleoptera	Staphylinidae	Carpelimus rivularis
Coleoptera	Staphylinidae	Carpelimus subtilicornis
Coleoptera	Staphylinidae	Carpelimus subtilis
Coleoptera	Staphylinidae	Carpelimus zealandicus
Coleoptera	Staphylinidae	Cilea silphoides
Coleoptera	Staphylinidae	Claviger testaceus
Coleoptera	Staphylinidae	Coprophilus striatulus
Coleoptera	Staphylinidae	Coproporus immigrans
Coleoptera	Staphylinidae	Cordalia obscura
Coleoptera	Staphylinidae	Coryphium angusticolle
Coleoptera	Staphylinidae	Cypha discoidea
Coleoptera	Staphylinidae	Cypha longicornis
Coleoptera	Staphylinidae	Cypha pulicaria
Coleoptera	Staphylinidae	Cypha tarsalis
Coleoptera	Staphylinidae	Dacrila fallax
Coleoptera	Staphylinidae	Dalotia coriaria
Coleoptera	Staphylinidae	Deinopsis erosa
Coleoptera	Staphylinidae	Deliphrum tectum
Coleoptera	Staphylinidae	Dexiogyia corticina
Coleoptera	Staphylinidae	Dinaraea angustula
Coleoptera	Staphylinidae	Dinarda hagensii
Coleoptera	Staphylinidae	Dropephylla ioptera
Coleoptera	Staphylinidae	Drusilla canaliculata
Coleoptera	Staphylinidae	Enalodroma hepatica
Coleoptera	Staphylinidae	Encephalus complicans
Coleoptera	Staphylinidae	Euconnus hirticollis
Coleoptera	Staphylinidae	Euconnus maeklinii
Coleoptera	Staphylinidae	Euconnus motschulskyi
Coleoptera	Staphylinidae	Euplectus infirmus
Coleoptera	Staphylinidae	Euryusa optabilis
Coleoptera	Staphylinidae	Eusphalerum abdominale
Coleoptera	Staphylinidae	Eusphalerum atrum
Coleoptera	Staphylinidae	Eusphalerum limbatum
Coleoptera	Staphylinidae	Eusphalerum luteum
Coleoptera	Staphylinidae	Eusphalerum marshami
Coleoptera	Staphylinidae	Eusphalerum rectangulum
Coleoptera	Staphylinidae	Eusphalerum signatum
Coleoptera	Staphylinidae	Eusphalerum sorbi
Coleoptera	Staphylinidae	Fagniezia impressa
Coleoptera	Staphylinidae	Gabrius appendiculatus
Coleoptera	Staphylinidae	Gabrius bishopi
Coleoptera	Staphylinidae	Gabrius coxalus
Coleoptera	Staphylinidae	Gabrius splendidulus
Coleoptera	Staphylinidae	Gabrius trossulus
Coleoptera	Staphylinidae	Gnypeta carbonaria
Coleoptera	Staphylinidae	Gyrohypnus angustatus
Coleoptera	Staphylinidae	Gyrophaena affinis
Coleoptera	Staphylinidae	Gyrophaena fasciata
Coleoptera	Staphylinidae	Gyrophaena minima
Coleoptera	Staphylinidae	Gyrophaena polita
Coleoptera	Staphylinidae	Gyrophaena poweri
Coleoptera	Staphylinidae	Haploglossa villosula
Coleoptera	Staphylinidae	Heterothops dissimilis
Coleoptera	Staphylinidae	Heterothops praevius
Coleoptera	Staphylinidae	Heterothops quadripunctulus
Coleoptera	Staphylinidae	Heterothops stiglundbergi
Coleoptera	Staphylinidae	Holobus flavicornis
Coleoptera	Staphylinidae	Hygronoma dimidiata
Coleoptera	Staphylinidae	Hypnogyra glabra
Coleoptera	Staphylinidae	Hypopycna rufula
Coleoptera	Staphylinidae	Ilyobates bennetti
Coleoptera	Staphylinidae	Ischnosoma longicorne
Coleoptera	Staphylinidae	Ischnosoma splendidum
Coleoptera	Staphylinidae	Lamprinodes saginatus
Coleoptera	Staphylinidae	Lathrobium brunnipes
Coleoptera	Staphylinidae	Lathrobium elongatum
Coleoptera	Staphylinidae	Lathrobium fulvipenne
Coleoptera	Staphylinidae	Lathrobium pallidum
Coleoptera	Staphylinidae	Lathrobium quadratum
Coleoptera	Staphylinidae	Lathrobium terminatum
Coleoptera	Staphylinidae	Leptacinus intermedius
Coleoptera	Staphylinidae	Leptacinus pusillus
Coleoptera	Staphylinidae	Leptusa fumida
Coleoptera	Staphylinidae	Leptusa ruficollis
Coleoptera	Staphylinidae	Lesteva longoelytrata
Coleoptera	Staphylinidae	Lesteva monticola
Coleoptera	Staphylinidae	Liogluta alpestris
Coleoptera	Staphylinidae	Liogluta longiuscula
Coleoptera	Staphylinidae	Liogluta microptera
Coleoptera	Staphylinidae	Lithocharis nigriceps
Coleoptera	Staphylinidae	Lomechusa emarginata
Coleoptera	Staphylinidae	Lordithon bimaculatus
Coleoptera	Staphylinidae	Lordithon exoletus
Coleoptera	Staphylinidae	Lordithon lunulatus
Coleoptera	Staphylinidae	Lordithon thoracicus
Coleoptera	Staphylinidae	Lordithon trinotatus
Coleoptera	Staphylinidae	Lyprocorrhe anceps
Coleoptera	Staphylinidae	Medon apicalis
Coleoptera	Staphylinidae	Medon piceus
Coleoptera	Staphylinidae	Metopsia gallica
Coleoptera	Staphylinidae	Microscydmus minimus
Coleoptera	Staphylinidae	Mocyta fungi
Coleoptera	Staphylinidae	Mycetoporus erichsonanus
Coleoptera	Staphylinidae	Mycetoporus lepidus
Coleoptera	Staphylinidae	Mycetoporus longulus
Coleoptera	Staphylinidae	Mycetoporus mulsanti
Coleoptera	Staphylinidae	Mycetoporus punctus
Coleoptera	Staphylinidae	Mycetoporus rufescens
Coleoptera	Staphylinidae	Myllaena dubia
Coleoptera	Staphylinidae	Myllaena intermedia
Coleoptera	Staphylinidae	Myllaena minuta
Coleoptera	Staphylinidae	Nehemitropia lividipennis
Coleoptera	Staphylinidae	Neobisnius procerulus
Coleoptera	Staphylinidae	Neuraphes angulatus
Coleoptera	Staphylinidae	Neuraphes elongatulus
Coleoptera	Staphylinidae	Neuraphes praeteritus
Coleoptera	Staphylinidae	Notothecta flavipes
Coleoptera	Staphylinidae	Ocalea picata
Coleoptera	Staphylinidae	Ochthephilum collare
Coleoptera	Staphylinidae	Ochthephilum fracticorne
Coleoptera	Staphylinidae	Ocypus aeneocephalus
Coleoptera	Staphylinidae	Ocypus ater
Coleoptera	Staphylinidae	Ocypus olens
Coleoptera	Staphylinidae	Ocypus ophthalmicus
Coleoptera	Staphylinidae	Ocypus pedator
Coleoptera	Staphylinidae	Ocyusa maura
Coleoptera	Staphylinidae	Oligota pusillima
Coleoptera	Staphylinidae	Olophrum piceum
Coleoptera	Staphylinidae	Omalium excavatum
Coleoptera	Staphylinidae	Omalium oxyacanthae
Coleoptera	Staphylinidae	Omalium rivulare
Coleoptera	Staphylinidae	Omalium rugatum
Coleoptera	Staphylinidae	Ontholestes haroldi
Coleoptera	Staphylinidae	Ontholestes murinus
Coleoptera	Staphylinidae	Othius punctulatus
Coleoptera	Staphylinidae	Oxypoda abdominalis
Coleoptera	Staphylinidae	Oxypoda acuminata
Coleoptera	Staphylinidae	Oxypoda alternans
Coleoptera	Staphylinidae	Oxypoda brachyptera
Coleoptera	Staphylinidae	Oxypoda brevicornis
Coleoptera	Staphylinidae	Oxypoda elongatula
Coleoptera	Staphylinidae	Oxypoda exoleta
Coleoptera	Staphylinidae	Oxypoda haemorrhoa
Coleoptera	Staphylinidae	Oxypoda lentula
Coleoptera	Staphylinidae	Oxypoda opaca
Coleoptera	Staphylinidae	Oxypoda procerula
Coleoptera	Staphylinidae	Oxypoda soror
Coleoptera	Staphylinidae	Oxypoda vittata
Coleoptera	Staphylinidae	Oxyporus rufus
Coleoptera	Staphylinidae	Oxytelus laqueatus
Coleoptera	Staphylinidae	Pachnida nigella
Coleoptera	Staphylinidae	Paederus fuscipes
Coleoptera	Staphylinidae	Paederus riparius
Coleoptera	Staphylinidae	Parocyusa longitarsis
Coleoptera	Staphylinidae	Philhygra luridipennis
Coleoptera	Staphylinidae	Philhygra palustris
Coleoptera	Staphylinidae	Philonthus addendus
Coleoptera	Staphylinidae	Philonthus albipes
Coleoptera	Staphylinidae	Philonthus alpinus
Coleoptera	Staphylinidae	Philonthus atratus
Coleoptera	Staphylinidae	Philonthus carbonarius
Coleoptera	Staphylinidae	Philonthus cognatus
Coleoptera	Staphylinidae	Philonthus concinnus
Coleoptera	Staphylinidae	Philonthus coruscus
Coleoptera	Staphylinidae	Philonthus cruentatus
Coleoptera	Staphylinidae	Philonthus debilis
Coleoptera	Staphylinidae	Philonthus decorus
Coleoptera	Staphylinidae	Philonthus discoideus
Coleoptera	Staphylinidae	Philonthus fumarius
Coleoptera	Staphylinidae	Philonthus laminatus
Coleoptera	Staphylinidae	Philonthus mannerheimi
Coleoptera	Staphylinidae	Philonthus marginatus
Coleoptera	Staphylinidae	Philonthus micans
Coleoptera	Staphylinidae	Philonthus micantoides
Coleoptera	Staphylinidae	Philonthus nigrita
Coleoptera	Staphylinidae	Philonthus nitidicollis
Coleoptera	Staphylinidae	Philonthus politus
Coleoptera	Staphylinidae	Philonthus punctus
Coleoptera	Staphylinidae	Philonthus quisquiliarius
Coleoptera	Staphylinidae	Philonthus rectangulus
Coleoptera	Staphylinidae	Philonthus salinus
Coleoptera	Staphylinidae	Philonthus splendens
Coleoptera	Staphylinidae	Philonthus succicola
Coleoptera	Staphylinidae	Philonthus tenuicornis
Coleoptera	Staphylinidae	Philonthus umbratilis
Coleoptera	Staphylinidae	Philonthus varians
Coleoptera	Staphylinidae	Phloeocharis subtilissima
Coleoptera	Staphylinidae	Phloeopora corticalis
Coleoptera	Staphylinidae	Phloeopora testacea
Coleoptera	Staphylinidae	Phloeostiba lapponica
Coleoptera	Staphylinidae	Phyllodrepoidea crenata
Coleoptera	Staphylinidae	Placusa atrata
Coleoptera	Staphylinidae	Placusa complanata
Coleoptera	Staphylinidae	Placusa depressa
Coleoptera	Staphylinidae	Placusa pumilio
Coleoptera	Staphylinidae	Placusa tachyporoides
Coleoptera	Staphylinidae	Platydracus fulvipes
Coleoptera	Staphylinidae	Platydracus latebricola
Coleoptera	Staphylinidae	Platydracus stercorarius
Coleoptera	Staphylinidae	Platystethus alutaceus
Coleoptera	Staphylinidae	Platystethus arenarius
Coleoptera	Staphylinidae	Platystethus cornutus
Coleoptera	Staphylinidae	Platystethus nitens
Coleoptera	Staphylinidae	Platystethus nodifrons
Coleoptera	Staphylinidae	Plectophloeus fischeri
Coleoptera	Staphylinidae	Proteinus brachypterus
Coleoptera	Staphylinidae	Proteinus crenulatus
Coleoptera	Staphylinidae	Proteinus ovalis
Coleoptera	Staphylinidae	Pseudomedon obsoletus
Coleoptera	Staphylinidae	Pycnota paradoxa
Coleoptera	Staphylinidae	Quedius boopoides
Coleoptera	Staphylinidae	Quedius boops
Coleoptera	Staphylinidae	Quedius brevis
Coleoptera	Staphylinidae	Quedius cinctus
Coleoptera	Staphylinidae	Quedius cruentus
Coleoptera	Staphylinidae	Quedius curtipennis
Coleoptera	Staphylinidae	Quedius dubius
Coleoptera	Staphylinidae	Quedius fuliginosus
Coleoptera	Staphylinidae	Quedius fumatus
Coleoptera	Staphylinidae	Quedius humeralis
Coleoptera	Staphylinidae	Quedius invreae
Coleoptera	Staphylinidae	Quedius levicollis
Coleoptera	Staphylinidae	Quedius mesomelinus
Coleoptera	Staphylinidae	Quedius nigrocaeruleus
Coleoptera	Staphylinidae	Quedius ochripennis
Coleoptera	Staphylinidae	Quedius paradisianus
Coleoptera	Staphylinidae	Quedius persimilis
Coleoptera	Staphylinidae	Quedius scitus
Coleoptera	Staphylinidae	Quedius semiaeneus
Coleoptera	Staphylinidae	Quedius semiobscurus
Coleoptera	Staphylinidae	Quedius simplicifrons
Coleoptera	Staphylinidae	Quedius truncicola
Coleoptera	Staphylinidae	Quedius vexans
Coleoptera	Staphylinidae	Quedius xanthopus
Coleoptera	Staphylinidae	Rugilus erichsonii
Coleoptera	Staphylinidae	Rugilus geniculatus
Coleoptera	Staphylinidae	Rugilus orbiculatus
Coleoptera	Staphylinidae	Rugilus rufipes
Coleoptera	Staphylinidae	Rugilus similis
Coleoptera	Staphylinidae	Rybaxis longicornis
Coleoptera	Staphylinidae	Scaphidium quadrimaculatum
Coleoptera	Staphylinidae	Scaphisoma agaricinum
Coleoptera	Staphylinidae	Scaphisoma balcanicum
Coleoptera	Staphylinidae	Scaphisoma boleti
Coleoptera	Staphylinidae	Schistoglossa gemina
Coleoptera	Staphylinidae	Schistoglossa viduata
Coleoptera	Staphylinidae	Scopaeus laevigatus
Coleoptera	Staphylinidae	Scydmoraphes helvolus
Coleoptera	Staphylinidae	Sepedophilus bipunctatus
Coleoptera	Staphylinidae	Sepedophilus littoreus
Coleoptera	Staphylinidae	Sepedophilus marshami
Coleoptera	Staphylinidae	Sepedophilus obtusus
Coleoptera	Staphylinidae	Sepedophilus testaceus
Coleoptera	Staphylinidae	Staphylinus erythropterus
Coleoptera	Staphylinidae	Stenichnus collaris
Coleoptera	Staphylinidae	Stenichnus scutellaris
Coleoptera	Staphylinidae	Stenus ater
Coleoptera	Staphylinidae	Stenus biguttatus
Coleoptera	Staphylinidae	Stenus carbonarius
Coleoptera	Staphylinidae	Stenus cicindeloides
Coleoptera	Staphylinidae	Stenus clavicornis
Coleoptera	Staphylinidae	Stenus fulvicornis
Coleoptera	Staphylinidae	Stenus guttula
Coleoptera	Staphylinidae	Stenus impressus
Coleoptera	Staphylinidae	Stenus juno
Coleoptera	Staphylinidae	Stenus ludyi
Coleoptera	Staphylinidae	Stenus morio
Coleoptera	Staphylinidae	Stenus picipes
Coleoptera	Staphylinidae	Stenus providus
Coleoptera	Staphylinidae	Stenus similis
Coleoptera	Staphylinidae	Stenus solutus
Coleoptera	Staphylinidae	Stenus sylvester
Coleoptera	Staphylinidae	Stenus tarsalis
Coleoptera	Staphylinidae	Sunius bicolor
Coleoptera	Staphylinidae	Tachinus corticinus
Coleoptera	Staphylinidae	Tachinus fimetarius
Coleoptera	Staphylinidae	Tachinus humeralis
Coleoptera	Staphylinidae	Tachinus laticollis
Coleoptera	Staphylinidae	Tachinus lignorum
Coleoptera	Staphylinidae	Tachinus marginellus
Coleoptera	Staphylinidae	Tachinus pallipes
Coleoptera	Staphylinidae	Tachinus proximus
Coleoptera	Staphylinidae	Tachinus rufipes
Coleoptera	Staphylinidae	Tachyporus atriceps
Coleoptera	Staphylinidae	Tachyporus chrysomelinus
Coleoptera	Staphylinidae	Tachyporus dispar
Coleoptera	Staphylinidae	Tachyporus formosus
Coleoptera	Staphylinidae	Tachyporus hypnorum
Coleoptera	Staphylinidae	Tachyporus nitidulus
Coleoptera	Staphylinidae	Tachyporus pallidus
Coleoptera	Staphylinidae	Tachyporus pusillus
Coleoptera	Staphylinidae	Tachyporus scitulus
Coleoptera	Staphylinidae	Tachyporus solutus
Coleoptera	Staphylinidae	Tachyporus transversalis
Coleoptera	Staphylinidae	Tasgius melanarius
Coleoptera	Staphylinidae	Thinonoma atra
Coleoptera	Staphylinidae	Trimium aemonae
Coleoptera	Staphylinidae	Tychus niger
Coleoptera	Staphylinidae	Xantholinus distans
Coleoptera	Staphylinidae	Xantholinus linearis
Coleoptera	Staphylinidae	Xantholinus longiventris
Coleoptera	Staphylinidae	Xantholinus rhenanus
Coleoptera	Staphylinidae	Xylodromus depressus
Coleoptera	Staphylinidae	Xylodromus testaceus
Coleoptera	Staphylinidae	Xylostiba monilicornis
Coleoptera	Staphylinidae	Zyras collaris
Coleoptera	Tenebrionidae	Allecula morio
Coleoptera	Tenebrionidae	Alphitobius diaperinus
Coleoptera	Tenebrionidae	Crypticus quisquilius
Coleoptera	Tenebrionidae	Cteniopus flavus
Coleoptera	Tenebrionidae	Gonodera luperus
Coleoptera	Tenebrionidae	Hymenalia rufipes
Coleoptera	Tenebrionidae	Isomira murina
Coleoptera	Tenebrionidae	Isomira semiflava
Coleoptera	Tenebrionidae	Lagria atripes
Coleoptera	Tenebrionidae	Lagria hirta
Coleoptera	Tenebrionidae	Myrmechixenus subterraneus
Coleoptera	Tenebrionidae	Nalassus laevioctostriatus
Coleoptera	Tenebrionidae	Prionychus ater
Coleoptera	Tenebrionidae	Pseudocistela ceramboides
Coleoptera	Tetratomidae	Hallomenus binotatus
Coleoptera	Throscidae	Aulonothroscus brevicollis
Coleoptera	Throscidae	Trixagus carinifrons
Coleoptera	Throscidae	Trixagus duvali
Coleoptera	Throscidae	Trixagus gracilis
Coleoptera	Throscidae	Trixagus meybohmi
Coleoptera	Throscidae	Trixagus obtusus
Coleoptera	Trogossitidae	Nemozoma elongatum
Coleoptera	Zopheridae	Bitoma crenata
Coleoptera	Zopheridae	Coxelus pictus
Coleoptera	Zopheridae	Synchita humeralis
Coleoptera	Zopheridae	Synchita undata
Dermaptera	Forficulidae	Chelidura guentheri
Diptera	Acartophthalmidae	Acartophthalmus bicolor
Diptera	Acartophthalmidae	Acartophthalmus nigrinus
Diptera	Acroceridae	Acrocera orbicula
Diptera	Acroceridae	Acrocera sanguinea
Diptera	Acroceridae	Ogcodes fumatus
Diptera	Acroceridae	Ogcodes pallipes
Diptera	Agromyzidae	Agromyza abiens
Diptera	Agromyzidae	Agromyza albipennis
Diptera	Agromyzidae	Agromyza albitarsis
Diptera	Agromyzidae	Agromyza alnivora
Diptera	Agromyzidae	Agromyza ambigua
Diptera	Agromyzidae	Agromyza anthracina
Diptera	Agromyzidae	Agromyza bicaudata
Diptera	Agromyzidae	Agromyza bromi
Diptera	Agromyzidae	Agromyza cinerascens
Diptera	Agromyzidae	Agromyza erythrocephala
Diptera	Agromyzidae	Agromyza filipendulae
Diptera	Agromyzidae	Agromyza frontella
Diptera	Agromyzidae	Agromyza graminicola
Diptera	Agromyzidae	Agromyza idaeiana
Diptera	Agromyzidae	Agromyza igniceps
Diptera	Agromyzidae	Agromyza lucida
Diptera	Agromyzidae	Agromyza luteitarsis
Diptera	Agromyzidae	Agromyza marionae
Diptera	Agromyzidae	Agromyza mobilis
Diptera	Agromyzidae	Agromyza nana
Diptera	Agromyzidae	Agromyza nigrella
Diptera	Agromyzidae	Agromyza nigripes
Diptera	Agromyzidae	Agromyza nigrociliata
Diptera	Agromyzidae	Agromyza phragmitidis
Diptera	Agromyzidae	Agromyza pseudoreptans
Diptera	Agromyzidae	Agromyza reptans
Diptera	Agromyzidae	Agromyza rondensis
Diptera	Agromyzidae	Agromyza sulfuriceps
Diptera	Agromyzidae	Agromyza vicifoliae
Diptera	Agromyzidae	Amauromyza chenopodivora
Diptera	Agromyzidae	Amauromyza flavifrons
Diptera	Agromyzidae	Amauromyza gyrans
Diptera	Agromyzidae	Amauromyza karli
Diptera	Agromyzidae	Amauromyza labiatarum
Diptera	Agromyzidae	Amauromyza monfalconensis
Diptera	Agromyzidae	Amauromyza morionella
Diptera	Agromyzidae	Amauromyza verbasci
Diptera	Agromyzidae	Aulagromyza discrepans
Diptera	Agromyzidae	Aulagromyza heringii
Diptera	Agromyzidae	Aulagromyza luteoscutellata
Diptera	Agromyzidae	Aulagromyza tridentata
Diptera	Agromyzidae	Aulagromyza trivittata
Diptera	Agromyzidae	Calycomyza artemisiae
Diptera	Agromyzidae	Calycomyza humeralis
Diptera	Agromyzidae	Cerodontha atra
Diptera	Agromyzidae	Cerodontha atronitens
Diptera	Agromyzidae	Cerodontha bimaculata
Diptera	Agromyzidae	Cerodontha biseta
Diptera	Agromyzidae	Cerodontha capitata
Diptera	Agromyzidae	Cerodontha denticornis
Diptera	Agromyzidae	Cerodontha eucaricis
Diptera	Agromyzidae	Cerodontha fasciata
Diptera	Agromyzidae	Cerodontha flavocingulata
Diptera	Agromyzidae	Cerodontha fulvipes
Diptera	Agromyzidae	Cerodontha hennigi
Diptera	Agromyzidae	Cerodontha incisa
Diptera	Agromyzidae	Cerodontha lapplandica
Diptera	Agromyzidae	Cerodontha lateralis
Diptera	Agromyzidae	Cerodontha luctuosa
Diptera	Agromyzidae	Cerodontha muscina
Diptera	Agromyzidae	Cerodontha pygmaea
Diptera	Agromyzidae	Cerodontha scutellaris
Diptera	Agromyzidae	Cerodontha stackelbergi
Diptera	Agromyzidae	Cerodontha venturii
Diptera	Agromyzidae	Gymnophytomyza heteroneura
Diptera	Agromyzidae	Liriomyza amoena
Diptera	Agromyzidae	Liriomyza angulicornis
Diptera	Agromyzidae	Liriomyza artemisicola
Diptera	Agromyzidae	Liriomyza bryoniae
Diptera	Agromyzidae	Liriomyza buhri
Diptera	Agromyzidae	Liriomyza cicerina
Diptera	Agromyzidae	Liriomyza demeijerei
Diptera	Agromyzidae	Liriomyza flaveola
Diptera	Agromyzidae	Liriomyza infuscata
Diptera	Agromyzidae	Liriomyza morio
Diptera	Agromyzidae	Liriomyza phryne
Diptera	Agromyzidae	Liriomyza ptarmicae
Diptera	Agromyzidae	Liriomyza pusio
Diptera	Agromyzidae	Liriomyza sonchi
Diptera	Agromyzidae	Liriomyza strigata
Diptera	Agromyzidae	Liriomyza taraxaci
Diptera	Agromyzidae	Liriomyza valerianae
Diptera	Agromyzidae	Liriomyza virgo
Diptera	Agromyzidae	Liriomyza virgula
Diptera	Agromyzidae	Melanagromyza aenea
Diptera	Agromyzidae	Melanagromyza aeneoventris
Diptera	Agromyzidae	Melanagromyza lappae
Diptera	Agromyzidae	Melanagromyza oligophaga
Diptera	Agromyzidae	Melanagromyza pubescens
Diptera	Agromyzidae	Melanagromyza submetallescens
Diptera	Agromyzidae	Metopomyza flavonotata
Diptera	Agromyzidae	Metopomyza interfrontalis
Diptera	Agromyzidae	Metopomyza xanthaspioides
Diptera	Agromyzidae	Metopomyza xanthaspis
Diptera	Agromyzidae	Nemorimyza posticata
Diptera	Agromyzidae	Ophiomyia cunctata
Diptera	Agromyzidae	Ophiomyia curvipalpis
Diptera	Agromyzidae	Ophiomyia nasuta
Diptera	Agromyzidae	Ophiomyia orbiculata
Diptera	Agromyzidae	Ophiomyia pinguis
Diptera	Agromyzidae	Ophiomyia ranunculicaulis
Diptera	Agromyzidae	Ophiomyia simplex
Diptera	Agromyzidae	Phytobia betulae
Diptera	Agromyzidae	Phytoliriomyza dorsata
Diptera	Agromyzidae	Phytoliriomyza melampyga
Diptera	Agromyzidae	Phytomyza agromyzina
Diptera	Agromyzidae	Phytomyza albipennis
Diptera	Agromyzidae	Phytomyza anemonantheae
Diptera	Agromyzidae	Phytomyza angelicae
Diptera	Agromyzidae	Phytomyza calthophila
Diptera	Agromyzidae	Phytomyza chaerophylli
Diptera	Agromyzidae	Phytomyza cichorii
Diptera	Agromyzidae	Phytomyza cirsii
Diptera	Agromyzidae	Phytomyza continua
Diptera	Agromyzidae	Phytomyza conyzae
Diptera	Agromyzidae	Phytomyza crassiseta
Diptera	Agromyzidae	Phytomyza erigerophila
Diptera	Agromyzidae	Phytomyza evanescens
Diptera	Agromyzidae	Phytomyza fallaciosa
Diptera	Agromyzidae	Phytomyza flavicornis
Diptera	Agromyzidae	Phytomyza fuscula
Diptera	Agromyzidae	Phytomyza gentianae
Diptera	Agromyzidae	Phytomyza glechomae
Diptera	Agromyzidae	Phytomyza gymnostoma
Diptera	Agromyzidae	Phytomyza hellebori
Diptera	Agromyzidae	Phytomyza hendeli
Diptera	Agromyzidae	Phytomyza horticola
Diptera	Agromyzidae	Phytomyza ilicis
Diptera	Agromyzidae	Phytomyza krygeri
Diptera	Agromyzidae	Phytomyza lappae
Diptera	Agromyzidae	Phytomyza marginella
Diptera	Agromyzidae	Phytomyza milii
Diptera	Agromyzidae	Phytomyza nigra
Diptera	Agromyzidae	Phytomyza nigripennis
Diptera	Agromyzidae	Phytomyza nigritula
Diptera	Agromyzidae	Phytomyza notata
Diptera	Agromyzidae	Phytomyza obscurella
Diptera	Agromyzidae	Phytomyza paraciliata
Diptera	Agromyzidae	Phytomyza pimpinellae
Diptera	Agromyzidae	Phytomyza plantaginis
Diptera	Agromyzidae	Phytomyza primulae
Diptera	Agromyzidae	Phytomyza pubicornis
Diptera	Agromyzidae	Phytomyza pullula
Diptera	Agromyzidae	Phytomyza ramosa
Diptera	Agromyzidae	Phytomyza ranunculi
Diptera	Agromyzidae	Phytomyza ranunculivora
Diptera	Agromyzidae	Phytomyza rhabdophora
Diptera	Agromyzidae	Phytomyza rostrata
Diptera	Agromyzidae	Phytomyza rufipes
Diptera	Agromyzidae	Phytomyza scrophulariae
Diptera	Agromyzidae	Phytomyza solidaginis
Diptera	Agromyzidae	Phytomyza spinaciae
Diptera	Agromyzidae	Phytomyza spoliata
Diptera	Agromyzidae	Phytomyza spondylii
Diptera	Agromyzidae	Phytomyza subrostrata
Diptera	Agromyzidae	Phytomyza tetrasticha
Diptera	Agromyzidae	Phytomyza varipes
[truncated: 8,804 more rows]
