# Supplementary material for: Effects of land cover and protected areas on flying insect diversity
Source: Conserv Biol. 2024 Dec 4;39(4):e14425. doi: 10.1111/cobi.14425 (PMC12309638; doi:10.1111/cobi.14425)
Supplement: Supplementary file 6 — Supporting information [file COBI-39-e14425-s002.xlsx]

## Sheet: Validated and plausible species
order	family	validated	plausible	combined	known
Hymenoptera	Ichneumonidae	969	1842.22	2811.22	3385
Coleoptera	Staphylinidae	416	99.1515	515.152	1481
Diptera	Mycetophilidae	352	413.554	765.554	587
Diptera	Chironomidae	338	592.584	930.584	700
Diptera	Sciaridae	273	549.662	822.662	421
Hymenoptera	Braconidae	254	1104.06	1358.06	1533
Lepidoptera	Tortricidae	241	33.6125	274.613	534
Hymenoptera	Tenthredinidae	240	70.6417	310.642	626
Coleoptera	Curculionidae	227	66.2921	293.292	773
Lepidoptera	Noctuidae	216	66.1084	282.108	503
Coleoptera	Chrysomelidae	208	173.115	381.115	517
Lepidoptera	Geometridae	203	30.7391	233.739	437
Diptera	Tachinidae	201	336.091	537.091	496
Hemiptera	Aphididae	199	132.272	331.272	702
Diptera	Syrphidae	194	86.4231	280.423	474
Diptera	Muscidae	164	349.066	513.066	324
Diptera	Agromyzidae	162	587.255	749.255	553
Hemiptera	Miridae	153	99.9293	252.929	335
Diptera	Phoridae	153	591.678	744.678	377
Diptera	Cecidomyiidae	142	3842.48	3984.48	805
Coleoptera	Carabidae	136	18.1793	154.179	579
Lepidoptera	Gelechiidae	126	25.549	151.549	270
Diptera	Limoniidae	112	121.813	233.813	278
Diptera	Dolichopodidae	112	507.901	619.901	359
Diptera	Empididae	107	209.588	316.588	390
Diptera	Anthomyiidae	107	228.168	335.168	241
Diptera	Hybotidae	105	191.923	296.923	231
Diptera	Ceratopogonidae	95	219.374	314.374	309
Hymenoptera	Eulophidae	95	871.767	966.767	464
Hymenoptera	Pteromalidae	88	1062.45	1150.45	695
Lepidoptera	Gracillariidae	87	4.66667	91.6667	127
Diptera	Chloropidae	81	309	390	213
Hemiptera	Cicadellidae	80	346.176	426.176	465
Lepidoptera	Crambidae	76	11.1765	87.1765	178
Diptera	Ephydridae	71	195.037	266.037	180
Coleoptera	Elateridae	70	53.6531	123.653	146
Lepidoptera	Coleophoridae	68	7.7973	75.7973	188
Coleoptera	Cerambycidae	66	16.6988	82.6988	197
Lepidoptera	Nepticulidae	65	8.33784	73.3378	112
Diptera	Tipulidae	63	127.341	190.341	135
Coleoptera	Coccinellidae	59	25.5135	84.5135	81
Diptera	Sphaeroceridae	59	164.429	223.429	135
Hymenoptera	Crabronidae	58	2.85246	60.8525	287
Lepidoptera	Erebidae	58	3.85484	61.8548	123
Diptera	Pipunculidae	58	288.857	346.857	121
Lepidoptera	Elachistidae	54	10.8	64.8	191
Diptera	Sarcophagidae	54	100.187	154.187	131
Hymenoptera	Halictidae	53	25.6167	78.6167	NA
Hymenoptera	Formicidae	53	40.4026	93.4026	187
Coleoptera	Cantharidae	51	8.34545	59.3455	88
Diptera	Tephritidae	50	44.2857	94.2857	111
Diptera	Sciomyzidae	49	66.6316	115.632	81
Coleoptera	Leiodidae	47	6.64706	53.6471	83
Hymenoptera	Apidae	46	16.8364	62.8364	631
Hymenoptera	Andrenidae	46	13.9643	59.9643	NA
Hymenoptera	Chrysididae	45	12.4444	57.4444	137
Coleoptera	Brentidae	44	20.9455	64.9455	NA
Diptera	Psychodidae	42	101.217	143.217	157
Diptera	Asilidae	40	24.9167	64.9167	83
Diptera	Fanniidae	40	90.6875	130.688	59
Hemiptera	Rhyparochromidae	39	7	46	82
Hymenoptera	Megachilidae	39	5.44444	44.4444	NA
Hymenoptera	Vespidae	37	1.94737	38.9474	101
Coleoptera	Nitidulidae	37	7.75556	44.7556	129
Lepidoptera	Nymphalidae	36	5.30233	41.3023	92
Diptera	Keroplatidae	36	33.5217	69.5217	60
Diptera	Drosophilidae	36	86.5	122.5	62
Lepidoptera	Depressariidae	35	4.60526	39.6053	NA
Lepidoptera	Pyralidae	33	2.94286	35.9429	109
Diptera	Heleomyzidae	33	73.8108	106.811	80
Lepidoptera	Tineidae	31	1.67568	32.6757	73
Diptera	Tabanidae	31	63.0732	94.0732	57
Hymenoptera	Pompilidae	30	59.4571	89.4571	102
Hymenoptera	Figitidae	30	152.83	182.83	100
Diptera	Calliphoridae	29	81.8293	110.829	62
Diptera	Lauxaniidae	29	90.7179	119.718	75
Coleoptera	Cryptophagidae	28	8	36	131
Coleoptera	Melyridae	28	26.0811	54.0811	25
Hymenoptera	Diapriidae	28	419.75	447.75	275
Coleoptera	Ptinidae	26	3.58621	29.5862	28
Lepidoptera	Oecophoridae	26	7.17241	33.1724	41
Hymenoptera	Colletidae	26	13.3939	39.3939	NA
Hymenoptera	Pemphredonidae	25	8.25	33.25	NA
Diptera	Simuliidae	25	18.4	43.4	48
Diptera	Culicidae	25	28.5333	53.5333	46
Hemiptera	Pentatomidae	24	5.33333	29.3333	51
Hemiptera	Anthocoridae	23	2.76	25.76	48
Coleoptera	Mordellidae	23	24.25	47.25	81
Diptera	Stratiomyidae	23	49.2222	72.2222	67
Coleoptera	Latridiidae	22	22.6667	44.6667	84
Diptera	Conopidae	22	56.3529	78.3529	51
Diptera	Lonchaeidae	21	111.378	132.378	48
Lepidoptera	Pterophoridae	20	0.952381	20.9524	69
Hymenoptera	Dryinidae	19	83.375	102.375	38
Diptera	Scathophagidae	19	91.2969	110.297	66
Coleoptera	Scraptiidae	18	6.63158	24.6316	29
Coleoptera	Scarabaeidae	18	10.5	28.5	159
Hymenoptera	Cynipidae	18	18.3478	36.3478	113
Diptera	Rhagionidae	18	31.2308	49.2308	35
Diptera	Sepsidae	18	21	39	31
Hymenoptera	Bembicidae	17	4	21	NA
Lepidoptera	Argyresthiidae	17	5.44	22.44	30
Coleoptera	Melandryidae	16	4	20	33
Hemiptera	Tingidae	16	5.64706	21.6471	64
Lepidoptera	Lycaenidae	15	0	15	50
Coleoptera	Buprestidae	15	5.625	20.625	101
Coleoptera	Scirtidae	15	5.29412	20.2941	24
Coleoptera	Oedemeridae	15	7.05882	22.0588	25
Lepidoptera	Psychidae	15	3.08696	18.087	56
Lepidoptera	Yponomeutidae	14	0	14	28
Lepidoptera	Adelidae	14	2.8	16.8	29
Coleoptera	Tenebrionidae	14	2.66667	16.6667	67
Hemiptera	Psyllidae	14	16.1176	30.1176	77
Hymenoptera	Proctotrupidae	14	39.3333	53.3333	43
Hemiptera	Lygaeidae	13	3	16	22
Lepidoptera	Sphingidae	13	0.866667	13.8667	20
Coleoptera	Phalacridae	13	2.6	15.6	22
Diptera	Platypezidae	13	10	23	27
Lepidoptera	Ypsolophidae	13	3.1	16.1	20
Diptera	Ulidiidae	13	12.1333	25.1333	5
Coleoptera	Attelabidae	12	3	15	3
Diptera	Bolitophilidae	12	10	22	23
Lepidoptera	Bucculatricidae	12	5.58824	17.5882	19
Coleoptera	Cleridae	12	9.42857	21.4286	23
Diptera	Pediciidae	12	9.66667	21.6667	36
Lepidoptera	Notodontidae	11	0	11	36
Lepidoptera	Sesiidae	11	1	12	36
Lepidoptera	Pieridae	11	2	13	20
Coleoptera	Dytiscidae	11	1.83333	12.8333	147
Hymenoptera	Cephidae	11	2.71429	13.7143	18
Diptera	Therevidae	11	13.75	24.75	32
Diptera	Bibionidae	11	13.3571	24.3571	19
Coleoptera	Silphidae	10	0	10	22
Coleoptera	Hydrophilidae	10	0	10	116
Coleoptera	Monotomidae	10	3.33333	13.3333	23
Lepidoptera	Hesperiidae	10	4.14286	14.1429	25
Diptera	Anthomyzidae	10	8.33333	18.3333	14
Lepidoptera	Drepanidae	9	0	9	16
Lepidoptera	Momphidae	9	0	9	15
Coleoptera	Kateretidae	9	0.818182	9.81818	12
Hemiptera	Rhopalidae	9	4.5	13.5	15
Hemiptera	Coreidae	9	4.09091	13.0909	19
Hemiptera	Nabidae	9	24.3333	33.3333	16
Diptera	Polleniidae	9	25.8485	34.8485	NA
Lepidoptera	Eriocraniidae	8	0	8	9
Lepidoptera	Scythrididae	8	0	8	41
Coleoptera	Eucnemidae	8	2	10	20
Lepidoptera	Lypusidae	8	2	10	8
Hymenoptera	Argidae	8	1.77778	9.77778	40
Coleoptera	Dermestidae	8	3	11	50
Lepidoptera	Glyphipterigidae	8	1.77778	9.77778	17
Hymenoptera	Pamphiliidae	8	1.77778	9.77778	52
Diptera	Bombyliidae	8	2.8	10.8	40
Diptera	Dixidae	8	4.44444	12.4444	16
Diptera	Trichoceridae	8	10.8571	18.8571	19
Hemiptera	Triozidae	8	15.4	23.4	43
Hymenoptera	Eupelmidae	8	56.8889	64.8889	29
Hymenoptera	Mymaridae	8	122.35	130.35	106
Diptera	Psilidae	8	253.625	261.625	33
Coleoptera	Ciidae	7	0	7	NA
Hymenoptera	Gasteruptiidae	7	0	7	13
Lepidoptera	Lasiocampidae	7	0	7	22
Hymenoptera	Sphecidae	7	0	7	12
Lepidoptera	Cosmopterigidae	7	1	8	20
Coleoptera	Mycetophagidae	7	0	7	17
Lepidoptera	Incurvariidae	7	0.875	7.875	8
Lepidoptera	Micropterigidae	7	5	12	11
Diptera	Micropezidae	7	7	14	13
Coleoptera	Corylophidae	7	17.1111	24.1111	19
Diptera	Scatopsidae	7	39.3636	46.3636	45
Diptera	Milichiidae	7	35.3077	42.3077	14
Diptera	Chamaemyiidae	7	84.3846	91.3846	33
Lepidoptera	Epermeniidae	6	0	6	15
Coleoptera	Salpingidae	6	0	6	14
Diptera	Chaoboridae	6	1	7	7
Lepidoptera	Prodoxidae	6	1	7	13
Lepidoptera	Tischeriidae	6	0.857143	6.85714	8
Coleoptera	Anthicidae	6	1.71429	7.71429	25
Coleoptera	Anthribidae	6	3	9	20
Diptera	Clusiidae	6	3	9	10
Diptera	Opomyzidae	6	6.09091	12.0909	19
Coleoptera	Throscidae	6	9.75	15.75	11
Diptera	Diastatidae	6	13.7143	19.7143	6
Hemiptera	Aphrophoridae	6	7.09091	13.0909	13
Hymenoptera	Megastigmidae	6	22	28	NA
Diptera	Anisopodidae	6	6.63158	12.6316	6
Hemiptera	Delphacidae	6	54	60	108
Hymenoptera	Eurytomidae	6	191.556	197.556	114
Hymenoptera	Encyrtidae	6	296.143	302.143	177
Coleoptera	Byrrhidae	5	0	5	25
Coleoptera	Helophoridae	5	0	5	NA
Hemiptera	Microphysidae	5	0	5	8
Lepidoptera	Nolidae	5	0	5	21
Lepidoptera	Lyonetiidae	5	0	5	15
Lepidoptera	Heliozelidae	5	2	7	7
Coleoptera	Ptiliidae	5	0.833333	5.83333	82
Diptera	Ptychopteridae	5	1.42857	6.42857	8
Diptera	Piophilidae	5	6	11	12
Hymenoptera	Psenidae	5	5.83333	10.8333	NA
Diptera	Pallopteridae	5	10.2308	15.2308	17
Hymenoptera	Aphelinidae	5	75.1818	80.1818	52
Hymenoptera	Torymidae	5	106.125	111.125	99
Coleoptera	Aderidae	4	0	4	9
Hymenoptera	Astatidae	4	0	4	NA
Hymenoptera	Diprionidae	4	0	4	16
Coleoptera	Lycidae	4	0	4	7
Hymenoptera	Philanthidae	4	0	4	NA
Diptera	Xylophagidae	4	0	4	4
Coleoptera	Zopheridae	4	0	4	NA
Hemiptera	Acanthosomatidae	4	1	5	7
Lepidoptera	Autostichidae	4	1	5	6
Hemiptera	Oxycarenidae	4	0	4	13
Lepidoptera	Choreutidae	4	0	4	9
Coleoptera	Erotylidae	4	2	6	15
Diptera	Acroceridae	4	0.666667	4.66667	10
Coleoptera	Geotrupidae	4	3	7	11
Lepidoptera	Hepialidae	4	0.666667	4.66667	8
Hemiptera	Liviidae	4	4	8	NA
Diptera	Asteiidae	4	8	12	7
Diptera	Lonchopteridae	4	4.44444	8.44444	9
Hymenoptera	Bethylidae	4	18.2222	22.2222	29
Diptera	Carnidae	4	22	26	11
Hemiptera	Cixiidae	4	32	36	21
Hemiptera	Adelgidae	3	0	3	17
Diptera	Atelestidae	3	0	3	3
Hemiptera	Berytidae	3	0	3	11
Hymenoptera	Cimbicidae	3	0	3	23
Coleoptera	Elmidae	3	0	3	25
Coleoptera	Hydraenidae	3	0	3	63
Coleoptera	Laemophloeidae	3	0	3	21
Lepidoptera	Opostegidae	3	0	3	3
Coleoptera	Pyrochroidae	3	0	3	3
Hymenoptera	Xyelidae	3	0	3	7
Lepidoptera	Zygaenidae	3	0	3	28
Lepidoptera	Blastobasidae	3	0	3	5
Diptera	Brachystomatidae	3	1	4	NA
Diptera	Hippoboscidae	3	1	4	14
Hymenoptera	Sapygidae	3	2	5	4
Diptera	Diadocidiidae	3	2	5	5
Coleoptera	Lucanidae	3	3	6	7
Hymenoptera	Melittidae	3	0	3	NA
Coleoptera	Meloidae	3	0	3	19
Hemiptera	Aphalaridae	3	8	11	NA
Hemiptera	Cymidae	3	8	11	4
Diptera	Acartophthalmidae	2	0	2	2
Hemiptera	Artheneidae	2	0	2	2
Hemiptera	Blissidae	2	0	2	2
Coleoptera	Cimberididae	2	0	2	NA
Coleoptera	Clambidae	2	0	2	14
Lepidoptera	Cossidae	2	0	2	5
Hemiptera	Cydnidae	2	0	2	16
Diptera	Cylindrotomidae	2	0	2	4
Lepidoptera	Douglasiidae	2	0	2	6
Coleoptera	Dryopidae	2	0	2	14
Coleoptera	Haliplidae	2	0	2	20
Coleoptera	Heteroceridae	2	0	2	14
Hemiptera	Heterogastridae	2	0	2	5
Coleoptera	Lampyridae	2	0	2	3
Lepidoptera	Limacodidae	2	0	2	2
Hymenoptera	Mellinidae	2	0	2	NA
Hemiptera	Piesmatidae	2	0	2	6
Hemiptera	Reduviidae	2	0	2	13
Coleoptera	Sphindidae	2	0	2	NA
Hemiptera	Stenocephalidae	2	0	2	3
Hemiptera	Tettigometridae	2	0	2	8
Diptera	Athericidae	2	1	3	5
Lepidoptera	Batrachedridae	2	0	2	2
Coleoptera	Byturidae	2	0	2	2
Diptera	Canacidae	2	1	3	2
Diptera	Oestridae	2	1	3	6
Lepidoptera	Plutellidae	2	1	3	8
Diptera	Scenopinidae	2	1	3	3
Coleoptera	Silvanidae	2	0	2	14
Hemiptera	Aradidae	2	0	2	25
Diptera	Ditomyiidae	2	2	4	4
Diptera	Periscelididae	2	2	4	7
Diptera	Platystomatidae	2	4	6	3
Diptera	Thaumaleidae	2	0.4	2.4	16
Diptera	Dryomyzidae	2	4.66667	6.66667	3
Hymenoptera	Tiphiidae	2	3	5	9
Diptera	Chyromyidae	2	5	7	7
Hemiptera	Aleyrodidae	2	13	15	14
Hymenoptera	Chalcididae	2	17	19	24
Hymenoptera	Trichogrammatidae	2	68	70	26
Lepidoptera	Alucitidae	1	0	1	6
Hemiptera	Alydidae	1	0	1	3
Coleoptera	Anamorphidae	1	0	1	NA
Diptera	Camillidae	1	0	1	4
Diptera	Canthyloscelidae	1	0	1	1
Coleoptera	Cerylonidae	1	0	1	9
Coleoptera	Dascillidae	1	0	1	1
Hemiptera	Dictyopharidae	1	0	1	1
Lepidoptera	Dryadaulidae	1	0	1	NA
Coleoptera	Endomychidae	1	0	1	13
Hemiptera	Geocoridae	1	0	1	4
Hemiptera	Gerridae	1	0	1	12
Hymenoptera	Heptamelidae	1	0	1	NA
Hemiptera	Lyctocoridae	1	0	1	NA
Coleoptera	Lymexylidae	1	0	1	NA
Lepidoptera	Meessiidae	1	0	1	NA
Coleoptera	Megalopodidae	1	0	1	NA
Diptera	Megamerinidae	1	0	1	1
Hymenoptera	Myrmosidae	1	0	1	NA
Diptera	Opetiidae	1	0	1	1
Coleoptera	Peltidae	1	0	1	4
Lepidoptera	Praydidae	1	0	1	3
Diptera	Pseudopomyzidae	1	0	1	1
Hemiptera	Pyrrhocoridae	1	0	1	2
Coleoptera	Rhadalidae	1	0	1	NA
Lepidoptera	Riodinidae	1	0	1	1
Coleoptera	Ripiphoridae	1	0	1	NA
Lepidoptera	Roeslerstammiidae	1	0	1	2
Hemiptera	Saldidae	1	0	1	25
Lepidoptera	Schreckensteiniidae	1	0	1	1
Hymenoptera	Scoliidae	1	0	1	4
Hemiptera	Scutelleridae	1	0	1	10
Lepidoptera	Stathmopodidae	1	0	1	1
Hymenoptera	Stephanidae	1	0	1	1
Coleoptera	Tetratomidae	1	0	1	3
Coleoptera	Trogossitidae	1	0	1	NA
Hymenoptera	Ampulicidae	1	1	2	3
Lepidoptera	Bedelliidae	1	0	1	1
Hymenoptera	Chrysolampidae	1	1	2	NA
Hymenoptera	Evaniidae	1	1	2	2
Hymenoptera	Heloridae	1	1	2	4
Hemiptera	Issidae	1	1	2	3
Hymenoptera	Mutillidae	1	1	2	15
Lepidoptera	Saturniidae	1	1	2	5
Lepidoptera	Scythropiidae	1	0	1	1
Diptera	Tanypezidae	1	1	2	1
Diptera	Xylomyidae	1	1	2	3
Hymenoptera	Aulacidae	1	2	3	6
Hemiptera	Cercopidae	1	3	4	4
Hemiptera	Membracidae	1	3	4	3
Diptera	Aulacigastridae	1	4	5	1
Coleoptera	Orsodacnidae	1	4	5	NA
Hymenoptera	Tetracampidae	1	4	5	8
Diptera	Iteaphila-group	1	5	6	NA
Hymenoptera	Ismaridae	1	6	7	NA
Hymenoptera	Perilampidae	1	10	11	43
Diptera	Odiniidae	1	7.66667	8.66667	9
Hymenoptera	Megaspilidae	1	53	54	22
Hymenoptera	Ammoplanidae	0	0.830116	0.830116	NA
Hemiptera	Ceratocombidae	0	1	1	2
Diptera	Diopsidae	0	0.717332	0.717332	NA
Hymenoptera	Eucharitidae	0	0.830116	0.830116	2
Diptera	Oreogetonidae	0	0.717332	0.717332	NA
Coleoptera	Phloiophilidae	0	0.870818	0.870818	1
Hemiptera	Phylloxeridae	0	0.819101	0.819101	8
Diptera	Sciaroidea_incertae_sedis	0	0.717332	0.717332	NA
Hymenoptera	Agaonidae	0	1.66023	1.66023	NA
Hymenoptera	Azotidae	0	1.66023	1.66023	NA
Coleoptera	Cybocephalidae	0	1.74164	1.74164	3
Hymenoptera	Embolemidae	0	3.32046	3.32046	1
Hymenoptera	Sparasionidae	0	4.98069	4.98069	NA
Hymenoptera	Ormyridae	0	2.66667	2.66667	14
Hymenoptera	Scelionidae	0	11	11	42
Hymenoptera	Ceraphronidae	0	39.8456	39.8456	14
Hymenoptera	Platygastridae	0	352	352	47

## Sheet: Info
Number of validated and plausible species in each identified insect family for Coleoptera, Diptera, Hemiptera, Hymenoptera, and Lepidoptera. For each family, we also provide the total number of known species in Germany to show how fully our dataset captures the known biodiversity of German insects.
Heading	Meaning
order	Insect order
family	Insect family
validated	Number of validated species identified within the given family from Buchner et al. 2024 (data is sorted by this value)
plausible	Number of plausible species identified within the given family from Buchner et al. 2024
combined	Sum of the validated and plausible species
known	Total known number of species in this family in Germany from Hörren et al. 2022. NA means the family is not listed in the cited source, but this may be due to differences in the databases used to assign family names between Buchner et al. 2023 and Hörren et al. 2022.
Buchner, D. et al. 2024. Upscaling biodiversity monitoring: Metabarcoding estimates 31,846 insect species from Malaise traps across Germany. https://doi.org/10.1111/1755-0998.14023
Hörren, T. et al. A universal insect trait tool (ITT, v1.0) for statistical analysis and evaluation of biodiversity research data. 2022.01.25.477751 Preprint at https://doi.org/10.1101/2022.01.25.477751 (2022).
